# Supplementary material for: Potential global geographical distribution of Lolium temulentum L. under climate change
Source: Front Plant Sci. 2022 Nov 10;13:1024635. doi: 10.3389/fpls.2022.1024635 (PMC9686299; doi:10.3389/fpls.2022.1024635)
Supplement: Supplementary file 2 [file DataSheet_2.xlsx]

## Sheet: Asia
specie	longitude	latitude	continent
Lolium temulentum	43.6821	37.0621	Asia
Lolium temulentum	141.165	39.7403	Asia
Lolium temulentum	139.08	35.1024	Asia
Lolium temulentum	36.6	35.6167	Asia
Lolium temulentum	128.716	37.935	Asia
Lolium temulentum	33.5972	34.9222	Asia
Lolium temulentum	33.6306	34.8972	Asia
Lolium temulentum	44.3778	41.0128	Asia
Lolium temulentum	135.206	34.6889	Asia
Lolium temulentum	48.5331	39.2619	Asia
Lolium temulentum	34.9266	32.4708	Asia
Lolium temulentum	140.454	36.4003	Asia
Lolium temulentum	139.666	35.1575	Asia
Lolium temulentum	136.445	36.3667	Asia
Lolium temulentum	140.397	35.6866	Asia
Lolium temulentum	140.1	35.5	Asia
Lolium temulentum	35.582	33.2712	Asia
Lolium temulentum	134.733	34.7667	Asia
Lolium temulentum	35.6685	32.986	Asia
Lolium temulentum	35.66	32.98	Asia
Lolium temulentum	35.7405	33.2084	Asia
Lolium temulentum	35.3063	31.4944	Asia
Lolium temulentum	35.3	31.49	Asia
Lolium temulentum	139.653	35.1408	Asia
Lolium temulentum	139.457	35.6467	Asia
Lolium temulentum	35.7304	33.3113	Asia
Lolium temulentum	139.478	35.3324	Asia
Lolium temulentum	140.367	38.2404	Asia
Lolium temulentum	71.02	34.75	Asia
Lolium temulentum	70.767	32.6275	Asia
Lolium temulentum	71.7916	35.8632	Asia
Lolium temulentum	72.8375	33.7597	Asia
Lolium temulentum	139.4	36.3	Asia
Lolium temulentum	139.3	36.4	Asia
Lolium temulentum	66.7492	29.8843	Asia
Lolium temulentum	73.2134	34.1672	Asia
Lolium temulentum	134.683	35.65	Asia
Lolium temulentum	139.1	36.4	Asia
Lolium temulentum	73.1154	33.7256	Asia
Lolium temulentum	44.5333	32.6833	Asia
Lolium temulentum	44.5333	32.6833	Asia
Lolium temulentum	139.559	38.5523	Asia
Lolium temulentum	139.526	36.2444	Asia
Lolium temulentum	69.1	36.62	Asia
Lolium temulentum	69.08	36.63	Asia
Lolium temulentum	68.9	36.72	Asia
Lolium temulentum	129.494	28.3772	Asia
Lolium temulentum	138.905	36.4717	Asia
Lolium temulentum	69.53	36.67	Asia
Lolium temulentum	136.659	36.5646	Asia
Lolium temulentum	144.204	44.0049	Asia
Lolium temulentum	137.783	36.5414	Asia
Lolium temulentum	116.21	40.02	Asia
Lolium temulentum	136.541	36.4362	Asia
Lolium temulentum	134.611	34.1693	Asia
Lolium temulentum	138.477	36.2489	Asia
Lolium temulentum	139.671	36.0861	Asia
Lolium temulentum	139.457	36.2375	Asia
Lolium temulentum	138.244	35.9351	Asia
Lolium temulentum	139.466	35.4658	Asia
Lolium temulentum	137.417	36.75	Asia
Lolium temulentum	136.78	37.0076	Asia
Lolium temulentum	35.5606	33.6972	Asia
Lolium temulentum	46.5899	39.7172	Asia
Lolium temulentum	35.7627	33.7435	Asia
Lolium temulentum	61.0766	59.3305	Asia
Lolium temulentum	61.0989	59.3193	Asia
Lolium temulentum	70.3577	42.5429	Asia
Lolium temulentum	48.8603	38.7197	Asia
Lolium temulentum	48.4335	38.7889	Asia
Lolium temulentum	141.303	43.0761	Asia
Lolium temulentum	139.716	35.5796	Asia
Lolium temulentum	63.1694	41.7506	Asia
Lolium temulentum	35.9	31.9	Asia
Lolium temulentum	52.3167	36.4333	Asia
Lolium temulentum	54.4833	36.8333	Asia
Lolium temulentum	47.4833	34.3667	Asia
Lolium temulentum	33.95	36.3667	Asia
Lolium temulentum	68.7333	36.1833	Asia
Lolium temulentum	39.65	40.8333	Asia
Lolium temulentum	77.55	25.9667	Asia
Lolium temulentum	26.4167	40.15	Asia
Lolium temulentum	36.1763	34.0156	Asia
Lolium temulentum	71.78	35.85	Asia
Lolium temulentum	73	34.5	Asia
Lolium temulentum	74.82	34.08	Asia
Lolium temulentum	65.75	31	Asia
Lolium temulentum	68.5	36.75	Asia
Lolium temulentum	67.25	36.83	Asia
Lolium temulentum	69	35.75	Asia
Lolium temulentum	69.5	36.5	Asia
Lolium temulentum	65	34	Asia
Lolium temulentum	34.76	31.96	Asia
Lolium temulentum	34.76	31.01	Asia
Lolium temulentum	34.81	31.1	Asia
Lolium temulentum	34.76	32.05	Asia
Lolium temulentum	34.77	32.08	Asia
Lolium temulentum	34.86	31.82	Asia
Lolium temulentum	34.76	32	Asia
Lolium temulentum	34.7	31.73	Asia
Lolium temulentum	34.76	31.37	Asia
Lolium temulentum	34.86	31.92	Asia
Lolium temulentum	34.8	32.1	Asia
Lolium temulentum	34.86	32.14	Asia
Lolium temulentum	34.86	32.1	Asia
Lolium temulentum	34.81	32.01	Asia
Lolium temulentum	34.55	31.51	Asia
Lolium temulentum	34.76	31.33	Asia
Lolium temulentum	34.91	31.96	Asia
Lolium temulentum	34.91	32.41	Asia
Lolium temulentum	34.92	32.59	Asia
Lolium temulentum	34.97	31.92	Asia
Lolium temulentum	34.97	31.83	Asia
Lolium temulentum	35.02	32.32	Asia
Lolium temulentum	34.97	32.59	Asia
Lolium temulentum	35.1	33.03	Asia
Lolium temulentum	35.18	31.78	Asia
Lolium temulentum	35.13	33	Asia
Lolium temulentum	35.13	31.83	Asia
Lolium temulentum	35.18	33	Asia
Lolium temulentum	34.97	32.5	Asia
Lolium temulentum	35.23	32.1	Asia
Lolium temulentum	35.13	31.33	Asia
Lolium temulentum	35.34	32.73	Asia
Lolium temulentum	35.07	31.46	Asia
Lolium temulentum	35.18	32.82	Asia
Lolium temulentum	35.23	31.83	Asia
Lolium temulentum	35.23	31.78	Asia
Lolium temulentum	35.13	32.5	Asia
Lolium temulentum	35.17	33.08	Asia
Lolium temulentum	35.07	31.42	Asia
Lolium temulentum	35.34	33	Asia
Lolium temulentum	35.07	31.51	Asia
Lolium temulentum	35.34	32.95	Asia
Lolium temulentum	35.34	31.83	Asia
Lolium temulentum	35.45	33	Asia
Lolium temulentum	35.02	31.42	Asia
Lolium temulentum	35.5	32.73	Asia
Lolium temulentum	35.34	32.55	Asia
Lolium temulentum	35.44	31.87	Asia
Lolium temulentum	35.61	33.22	Asia
Lolium temulentum	35.39	32.55	Asia
Lolium temulentum	35.55	32.68	Asia
Lolium temulentum	35.44	32.5	Asia
Lolium temulentum	35.02	31.46	Asia
Lolium temulentum	35.5	32.86	Asia
Lolium temulentum	35.44	31.96	Asia
Lolium temulentum	45	25	Asia
Lolium temulentum	136.447	36.4173	Asia
Lolium temulentum	144.397	42.9733	Asia
Lolium temulentum	35	31.75	Asia
Lolium temulentum	142.598	51.0866	Asia
Lolium temulentum	147.878	45.0757	Asia
Lolium temulentum	149.949	45.9057	Asia
Lolium temulentum	68.4514	58.2986	Asia
Lolium temulentum	105.748	33.7566	Asia
Lolium temulentum	105.759	33.7554	Asia
Lolium temulentum	105.748	33.7566	Asia
Lolium temulentum	130.887	45.801	Asia
Lolium temulentum	127.453	49.5035	Asia
Lolium temulentum	126.35	48.3853	Asia
Lolium temulentum	104.778	32.8654	Asia
Lolium temulentum	104.788	33.1714	Asia
Lolium temulentum	104.427	33.1885	Asia
Lolium temulentum	104.428	33.1413	Asia
Lolium temulentum	115.604	26.2806	Asia
Lolium temulentum	115.604	26.2806	Asia
Lolium temulentum	115.604	26.2806	Asia
Lolium temulentum	105.078	32.7924	Asia
Lolium temulentum	102.201	38.5258	Asia
Lolium temulentum	101.979	38.2529	Asia
Lolium temulentum	104.222	35.1424	Asia
Lolium temulentum	104.043	34.4444	Asia
Lolium temulentum	104.399	34.0535	Asia
Lolium temulentum	105.615	33.3354	Asia
Lolium temulentum	105.308	34.0168	Asia
Lolium temulentum	105.184	34.1947	Asia
Lolium temulentum	106.094	33.7752	Asia
Lolium temulentum	106.311	33.9151	Asia
Lolium temulentum	103.358	35.4306	Asia
Lolium temulentum	102.883	35.7235	Asia
Lolium temulentum	104.377	33.7908	Asia
Lolium temulentum	102.645	37.9344	Asia
Lolium temulentum	102.645	37.9344	Asia
Lolium temulentum	102.649	37.9341	Asia
Lolium temulentum	100.456	38.9321	Asia
Lolium temulentum	128.271	49.4978	Asia
Lolium temulentum	128.836	45.8578	Asia
Lolium temulentum	128.794	45.6198	Asia
Lolium temulentum	75.9411	39.1411	Asia
Lolium temulentum	88.449	29.8423	Asia
Lolium temulentum	82.6281	42.1721	Asia
Lolium temulentum	113.542	23.1404	Asia
Lolium temulentum	79.2309	41.2209	Asia
Lolium temulentum	78.4525	40.943	Asia
Lolium temulentum	107.756	34.2804	Asia
Lolium temulentum	77.9746	40.8579	Asia
Lolium temulentum	80.2456	41.2826	Asia
Lolium temulentum	80.2669	41.175	Asia
Lolium temulentum	81.2842	43.9153	Asia
Lolium temulentum	82.2382	43.4885	Asia
Lolium temulentum	83.267	43.4359	Asia
Lolium temulentum	81.2874	40.5533	Asia
Lolium temulentum	78.4525	40.943	Asia
Lolium temulentum	75.8346	39.6273	Asia
Lolium temulentum	75.8488	39.2281	Asia
Lolium temulentum	74.4431	39.0096	Asia
Lolium temulentum	112.431	30.048	Asia
Lolium temulentum	112.431	30.048	Asia
Lolium temulentum	112.431	30.048	Asia
Lolium temulentum	117.617	32.1646	Asia
Lolium temulentum	117.619	32.2167	Asia
Lolium temulentum	117.667	32.2178	Asia
Lolium temulentum	117.539	32.1311	Asia
Lolium temulentum	117.617	32.1646	Asia
Lolium temulentum	117.557	32.1502	Asia
Lolium temulentum	116.263	32.659	Asia
Lolium temulentum	104.186	31.2262	Asia
Lolium temulentum	104.186	31.2262	Asia
Lolium temulentum	104.574	31.5408	Asia
Lolium temulentum	104.423	31.1486	Asia
Lolium temulentum	128.908	43.1251	Asia
Lolium temulentum	130.531	44.9248	Asia
Lolium temulentum	131.167	44.3981	Asia
Lolium temulentum	120.687	30.5179	Asia
Lolium temulentum	114.225	30.5601	Asia
Lolium temulentum	114.348	30.5516	Asia
Lolium temulentum	121.546	36.9252	Asia
Lolium temulentum	120.836	37.8019	Asia
Lolium temulentum	115.95	30.0766	Asia
Lolium temulentum	110.722	25.4486	Asia
Lolium temulentum	110.722	25.4486	Asia
Lolium temulentum	110.333	25.4155	Asia
Lolium temulentum	120.402	37.6239	Asia
Lolium temulentum	107.038	33.0742	Asia
Lolium temulentum	106.265	32.8354	Asia
Lolium temulentum	106.164	33.3332	Asia
Lolium temulentum	101.784	36.6234	Asia
Lolium temulentum	106.679	33.1598	Asia
Lolium temulentum	104.933	33.3981	Asia
Lolium temulentum	101.645	36.8109	Asia
Lolium temulentum	102.849	36.3358	Asia
Lolium temulentum	121.417	31.0518	Asia
Lolium temulentum	120.462	37.3417	Asia
Lolium temulentum	122.493	37.1713	Asia
Lolium temulentum	122.128	37.5164	Asia
Lolium temulentum	108.354	34.4143	Asia
Lolium temulentum	75.9537	39.1539	Asia
Lolium temulentum	75.9537	39.1539	Asia
Lolium temulentum	75.2653	39.7251	Asia
Lolium temulentum	75.2653	39.7251	Asia
Lolium temulentum	75.2653	39.7251	Asia
Lolium temulentum	75.2653	39.7251	Asia
Lolium temulentum	76.8467	40.179	Asia
Lolium temulentum	76.1749	39.7221	Asia
Lolium temulentum	76.1749	39.7221	Asia
Lolium temulentum	77.9746	40.8579	Asia
Lolium temulentum	120.902	36.7461	Asia
Lolium temulentum	79.2309	41.2209	Asia
Lolium temulentum	118.787	43.704	Asia
Lolium temulentum	107.367	33.1327	Asia
Lolium temulentum	102.514	28.6458	Asia
Lolium temulentum	111.845	31.7811	Asia
Lolium temulentum	128.497	43.3144	Asia
Lolium temulentum	128.14	43.3675	Asia
Lolium temulentum	115.741	29.4644	Asia
Lolium temulentum	126.964	45.5543	Asia
Lolium temulentum	126.964	45.5543	Asia
Lolium temulentum	111.774	30.1753	Asia
Lolium temulentum	114.624	31.2943	Asia
Lolium temulentum	112.218	32.0934	Asia
Lolium temulentum	111.845	31.7811	Asia
Lolium temulentum	112.208	31.0584	Asia
Lolium temulentum	112.214	30.9799	Asia
Lolium temulentum	113.378	31.7221	Asia
Lolium temulentum	113.833	31.6225	Asia
Lolium temulentum	108.942	30.2972	Asia
Lolium temulentum	111.682	32.3925	Asia
Lolium temulentum	112.196	30.359	Asia
Lolium temulentum	115.406	30.7889	Asia
Lolium temulentum	115.272	30.4575	Asia
Lolium temulentum	113.389	31.6965	Asia
Lolium temulentum	113.306	31.86	Asia
Lolium temulentum	108.942	30.2972	Asia
Lolium temulentum	120.264	32.2104	Asia
Lolium temulentum	119.356	32.5921	Asia
Lolium temulentum	119.473	32.2865	Asia
Lolium temulentum	114.097	32.153	Asia
Lolium temulentum	114.708	33.6431	Asia
Lolium temulentum	105.98	34.3476	Asia
Lolium temulentum	105.98	34.3476	Asia
Lolium temulentum	110.679	25.6176	Asia
Lolium temulentum	110.598	25.422	Asia
Lolium temulentum	113.11	25.3002	Asia
Lolium temulentum	117.268	31.8873	Asia
Lolium temulentum	119.303	26.0804	Asia
Lolium temulentum	125.384	43.861	Asia
Lolium temulentum	89.6011	44.0269	Asia
Lolium temulentum	133.783	46.9171	Asia
Lolium temulentum	104.686	31.4737	Asia
Lolium temulentum	115.742	38.0048	Asia
Lolium temulentum	98.5887	24.4539	Asia
Lolium temulentum	97.9499	24.6975	Asia
Lolium temulentum	99.1721	25.1269	Asia
Lolium temulentum	99.1955	24.7288	Asia
Lolium temulentum	98.4976	25.0266	Asia
Lolium temulentum	98.6958	24.5925	Asia
Lolium temulentum	99.6116	24.834	Asia
Lolium temulentum	118.551	33.0183	Asia
Lolium temulentum	102.542	24.3308	Asia
Lolium temulentum	100.312	25.6209	Asia
Lolium temulentum	116.811	35.5292	Asia
Lolium temulentum	114.182	22.5822	Asia
Lolium temulentum	119.985	32.4922	Asia
Lolium temulentum	119.148	34.5549	Asia
Lolium temulentum	121.544	32.0488	Asia
Lolium temulentum	119.12	33.5567	Asia
Lolium temulentum	104.173	31.3766	Asia
Lolium temulentum	104.312	31.3549	Asia
Lolium temulentum	102.572	32.0813	Asia
Lolium temulentum	116.228	31.4802	Asia
Lolium temulentum	117.896	31.629	Asia
Lolium temulentum	117.294	31.2613	Asia
Lolium temulentum	117.888	33.1327	Asia
Lolium temulentum	118.281	32.0919	Asia
Lolium temulentum	118.107	31.7409	Asia
Lolium temulentum	118.36	31.7482	Asia
Lolium temulentum	118.439	31.3585	Asia
Lolium temulentum	117.909	31.3088	Asia
Lolium temulentum	118.34	30.9203	Asia
Lolium temulentum	117.944	30.9568	Asia
Lolium temulentum	116.367	30.8552	Asia
Lolium temulentum	116.545	31.7563	Asia
Lolium temulentum	116.487	31.7436	Asia
Lolium temulentum	116.284	32.3593	Asia
Lolium temulentum	116.956	31.4677	Asia
Lolium temulentum	117.574	30.6939	Asia
Lolium temulentum	117.034	30.1165	Asia
Lolium temulentum	117.853	30.6456	Asia
Lolium temulentum	100.834	27.7363	Asia
Lolium temulentum	116.683	35.2579	Asia
Lolium temulentum	116.556	29.9021	Asia
Lolium temulentum	123.24	41.1706	Asia
Lolium temulentum	117.498	38.8549	Asia
Lolium temulentum	113.65	35.7432	Asia
Lolium temulentum	113.434	32.3851	Asia
Lolium temulentum	112.093	32.6939	Asia
Lolium temulentum	114.886	31.6497	Asia
Lolium temulentum	115.414	31.8043	Asia
Lolium temulentum	115.66	32.1742	Asia
Lolium temulentum	115.058	32.1375	Asia
Lolium temulentum	114.399	32.6116	Asia
Lolium temulentum	121.119	56.5999	Asia
Lolium temulentum	120.952	49.3079	Asia
Lolium temulentum	119.386	43.9764	Asia
Lolium temulentum	119.013	42.942	Asia
Lolium temulentum	119.351	41.6002	Asia
Lolium temulentum	111.705	29.0377	Asia
Lolium temulentum	111.705	29.0377	Asia
Lolium temulentum	111.386	29.5904	Asia
Lolium temulentum	110.544	29.1262	Asia
Lolium temulentum	111.145	29.436	Asia
Lolium temulentum	106.096	38.0198	Asia
Lolium temulentum	105.812	26.4962	Asia
Lolium temulentum	116.112	40.0706	Asia
Lolium temulentum	115.982	40.4622	Asia
Lolium temulentum	116.238	40.2264	Asia
Lolium temulentum	116.292	39.8649	Asia

## Sheet: Europe
specie	longitude	latitude	continent
Lolium temulentum	3.74813	51.0875	Europe
Lolium temulentum	2.35884	48.8433	Europe
Lolium temulentum	27.9029	61.1821	Europe
Lolium temulentum	3.73374	51.0964	Europe
Lolium temulentum	8.65783	50.1266	Europe
Lolium temulentum	8.9327	44.4115	Europe
Lolium temulentum	9.3903	44.7733	Europe
Lolium temulentum	24.5639	35.2139	Europe
Lolium temulentum	14.4664	41.2395	Europe
Lolium temulentum	13.9849	41.4209	Europe
Lolium temulentum	23.025	37.9775	Europe
Lolium temulentum	22.9111	37.8386	Europe
Lolium temulentum	22.9906	38.0369	Europe
Lolium temulentum	23.1181	37.7575	Europe
Lolium temulentum	15.4909	40.6558	Europe
Lolium temulentum	15.4892	40.6525	Europe
Lolium temulentum	15.5827	40.9569	Europe
Lolium temulentum	15.6215	40.5984	Europe
Lolium temulentum	13.2248	41.7132	Europe
Lolium temulentum	16.4282	40.5443	Europe
Lolium temulentum	22.3853	37.0056	Europe
Lolium temulentum	15.6069	40.4414	Europe
Lolium temulentum	15.6859	40.4068	Europe
Lolium temulentum	8.43779	50.1067	Europe
Lolium temulentum	16.1666	40.4168	Europe
Lolium temulentum	21.6539	40.2178	Europe
Lolium temulentum	2.35884	48.8433	Europe
Lolium temulentum	24.2794	41.4106	Europe
Lolium temulentum	23.2314	41.3406	Europe
Lolium temulentum	21.8525	40.8897	Europe
Lolium temulentum	1.1516	42.6387	Europe
Lolium temulentum	2.84277	45.3337	Europe
Lolium temulentum	-0.19178	47.2896	Europe
Lolium temulentum	-6.55	43.05	Europe
Lolium temulentum	20.6403	39.1369	Europe
Lolium temulentum	20.7128	39.2197	Europe
Lolium temulentum	20.7403	39.1747	Europe
Lolium temulentum	20.7867	39.2206	Europe
Lolium temulentum	20.7789	39.1781	Europe
Lolium temulentum	20.6061	39.2567	Europe
Lolium temulentum	-0.68434	43.5073	Europe
Lolium temulentum	20.7675	39.3033	Europe
Lolium temulentum	21.0647	39.2567	Europe
Lolium temulentum	21.0036	38.8931	Europe
Lolium temulentum	20.8789	39.1742	Europe
Lolium temulentum	21.1183	39.0425	Europe
Lolium temulentum	21.1808	39.3575	Europe
Lolium temulentum	7.86009	46.2531	Europe
Lolium temulentum	-0.39801	47.6215	Europe
Lolium temulentum	1.39937	43.133	Europe
Lolium temulentum	1.43748	43.1421	Europe
Lolium temulentum	5.9194	44.7078	Europe
Lolium temulentum	-0.02137	42.8915	Europe
Lolium temulentum	20.21	60.2418	Europe
Lolium temulentum	-1.42585	47.1808	Europe
Lolium temulentum	-0.70442	46.3047	Europe
Lolium temulentum	-1.43326	47.2706	Europe
Lolium temulentum	3.13655	50.4153	Europe
Lolium temulentum	3.76971	51.0742	Europe
Lolium temulentum	1.29033	43.0353	Europe
Lolium temulentum	-3	36.79	Europe
Lolium temulentum	3.98397	51.4681	Europe
Lolium temulentum	3.98258	51.5131	Europe
Lolium temulentum	-0.85321	46.5702	Europe
Lolium temulentum	-0.65274	47.4781	Europe
Lolium temulentum	-0.10118	47.1337	Europe
Lolium temulentum	-8.13629	38.8006	Europe
Lolium temulentum	-7.09783	38.8784	Europe
Lolium temulentum	4.39765	51.2555	Europe
Lolium temulentum	4.4	51.2422	Europe
Lolium temulentum	4.39083	51.2406	Europe
Lolium temulentum	20.7347	38.0697	Europe
Lolium temulentum	10.8465	51.549	Europe
Lolium temulentum	8.97384	38.9706	Europe
Lolium temulentum	11.79	49.42	Europe
Lolium temulentum	-2.22591	53.1819	Europe
Lolium temulentum	20.6033	40.27	Europe
Lolium temulentum	-0.60327	47.1862	Europe
Lolium temulentum	20.7047	40.0456	Europe
Lolium temulentum	20.6886	39.5328	Europe
Lolium temulentum	20.8719	39.5581	Europe
Lolium temulentum	-0.92019	47.099	Europe
Lolium temulentum	21.5964	40.2053	Europe
Lolium temulentum	22.0322	40.7583	Europe
Lolium temulentum	-7.42138	39.8743	Europe
Lolium temulentum	-8.47302	39.974	Europe
Lolium temulentum	-6.44077	37.0498	Europe
Lolium temulentum	5.62172	48.844	Europe
Lolium temulentum	10.8262	43.8736	Europe
Lolium temulentum	-0.55999	42.8295	Europe
Lolium temulentum	2.13442	50.7076	Europe
Lolium temulentum	-8.00854	39.7006	Europe
Lolium temulentum	24.8235	60.2092	Europe
Lolium temulentum	17.6602	59.8421	Europe
Lolium temulentum	17.6601	59.8422	Europe
Lolium temulentum	-8.03555	37.7183	Europe
Lolium temulentum	-7.9221	37.7173	Europe
Lolium temulentum	-8.94212	39.1642	Europe
Lolium temulentum	-8.99756	39.1366	Europe
Lolium temulentum	8.89781	50.3983	Europe
Lolium temulentum	3.74825	51.0785	Europe
Lolium temulentum	3.71264	51.0739	Europe
Lolium temulentum	1.71213	49.5141	Europe
Lolium temulentum	4.69258	48.5132	Europe
Lolium temulentum	6.27128	48.7155	Europe
Lolium temulentum	4.83191	49.2659	Europe
Lolium temulentum	3.06237	44.024	Europe
Lolium temulentum	-5.53	38.64	Europe
Lolium temulentum	1.54507	44.8246	Europe
Lolium temulentum	23.2547	38.5119	Europe
Lolium temulentum	22.2058	37.6753	Europe
Lolium temulentum	4.67457	48.5613	Europe
Lolium temulentum	4.66857	48.5587	Europe
Lolium temulentum	1.55184	49.0607	Europe
Lolium temulentum	4.63376	46.6234	Europe
Lolium temulentum	10.5335	43.7515	Europe
Lolium temulentum	10.4879	43.7495	Europe
Lolium temulentum	10.5572	43.7075	Europe
Lolium temulentum	9.0929	41.807	Europe
Lolium temulentum	9.2007	41.8075	Europe
Lolium temulentum	-0.42771	48.1155	Europe
Lolium temulentum	4.63086	46.5832	Europe
Lolium temulentum	0.65581	45.7401	Europe
Lolium temulentum	-0.42189	48.0256	Europe
Lolium temulentum	4.63006	46.5857	Europe
Lolium temulentum	10.671	63.434	Europe
Lolium temulentum	9.5103	48.9777	Europe
Lolium temulentum	9.25366	41.5926	Europe
Lolium temulentum	9.0486	41.5048	Europe
Lolium temulentum	0.36535	45.6453	Europe
Lolium temulentum	0.29271	45.6848	Europe
Lolium temulentum	9.33015	41.7532	Europe
Lolium temulentum	9.18567	41.435	Europe
Lolium temulentum	8.98766	41.6986	Europe
Lolium temulentum	-5.28	38.68	Europe
Lolium temulentum	-6.65	38.96	Europe
Lolium temulentum	-5.2767	42.5069	Europe
Lolium temulentum	-0.946026	54.1123	Europe
Lolium temulentum	15	37.13	Europe
Lolium temulentum	9.42292	42.0437	Europe
Lolium temulentum	9.25486	42.4475	Europe
Lolium temulentum	-4.57413	37.9758	Europe
Lolium temulentum	-6.16	39.22	Europe
Lolium temulentum	4.73006	45.5412	Europe
Lolium temulentum	14.9837	37.0935	Europe
Lolium temulentum	5.11572	46.8722	Europe
Lolium temulentum	14.2917	48.4283	Europe
Lolium temulentum	-6.07	40	Europe
Lolium temulentum	6.40828	46.2931	Europe
Lolium temulentum	2.3389	48.2882	Europe
Lolium temulentum	2.39371	48.2538	Europe
Lolium temulentum	1.73661	44.1562	Europe
Lolium temulentum	2.35196	48.2776	Europe
Lolium temulentum	4.78254	45.5467	Europe
Lolium temulentum	0.36575	48.5414	Europe
Lolium temulentum	1.53804	45.0947	Europe
Lolium temulentum	-7.92856	37.2667	Europe
Lolium temulentum	4.824	46.7605	Europe
Lolium temulentum	26.1667	41.0333	Europe
Lolium temulentum	4.85179	47.3778	Europe
Lolium temulentum	1.68629	44.1962	Europe
Lolium temulentum	4.7463	45.4903	Europe
Lolium temulentum	1.51871	45.0985	Europe
Lolium temulentum	8.89379	41.6505	Europe
Lolium temulentum	-7.00263	38.1559	Europe
Lolium temulentum	7.86044	46.2981	Europe
Lolium temulentum	5.43149	43.997	Europe
Lolium temulentum	-28.4384	38.457	Europe
Lolium temulentum	-28.3811	38.4577	Europe
Lolium temulentum	-28.2657	38.4139	Europe
Lolium temulentum	-25.7557	37.8284	Europe
Lolium temulentum	-28.4393	38.502	Europe
Lolium temulentum	-25.2446	37.8218	Europe
Lolium temulentum	-28.4975	38.5463	Europe
Lolium temulentum	-25.1878	37.821	Europe
Lolium temulentum	-28.1512	38.4151	Europe
Lolium temulentum	-25.4169	37.7342	Europe
Lolium temulentum	-28.4402	38.5471	Europe
Lolium temulentum	-25.4717	37.825	Europe
Lolium temulentum	-25.5294	37.7807	Europe
Lolium temulentum	-28.2084	38.4145	Europe
Lolium temulentum	-25.8118	37.874	Europe
Lolium temulentum	-28.0939	38.4156	Europe
Lolium temulentum	-28.728	38.5882	Europe
Lolium temulentum	-28.6122	38.5448	Europe
Lolium temulentum	-25.4727	37.78	Europe
Lolium temulentum	-25.6989	37.8277	Europe
Lolium temulentum	-28.3819	38.5027	Europe
Lolium temulentum	-28.2665	38.459	Europe
Lolium temulentum	-25.3581	37.8235	Europe
Lolium temulentum	-25.7565	37.7833	Europe
Lolium temulentum	-28.4966	38.5013	Europe
Lolium temulentum	-28.3828	38.5478	Europe
Lolium temulentum	-25.4159	37.7792	Europe
Lolium temulentum	-25.5303	37.7356	Europe
Lolium temulentum	-28.3246	38.5034	Europe
Lolium temulentum	-25.5862	37.7814	Europe
Lolium temulentum	-25.3591	37.7784	Europe
Lolium temulentum	-25.1889	37.7759	Europe
Lolium temulentum	-25.3034	37.7326	Europe
Lolium temulentum	-25.6438	37.737	Europe
Lolium temulentum	-25.587	37.7363	Europe
Lolium temulentum	-28.4375	38.4119	Europe
Lolium temulentum	-28.7843	38.5423	Europe
Lolium temulentum	-25.5853	37.8264	Europe
Lolium temulentum	-28.4957	38.4563	Europe
Lolium temulentum	-28.6696	38.544	Europe
Lolium temulentum	-25.8125	37.8289	Europe
Lolium temulentum	-25.4149	37.8243	Europe
Lolium temulentum	-28.7291	38.6333	Europe
Lolium temulentum	-25.3014	37.8227	Europe
Lolium temulentum	-25.6421	37.8271	Europe
Lolium temulentum	-25.755	37.8734	Europe
Lolium temulentum	-25.3601	37.7334	Europe
Lolium temulentum	-28.6706	38.5891	Europe
Lolium temulentum	-25.4736	37.7349	Europe
Lolium temulentum	-25.5285	37.8257	Europe
Lolium temulentum	-28.323	38.4133	Europe
Lolium temulentum	-25.6997	37.7827	Europe
Lolium temulentum	-28.7269	38.5432	Europe
Lolium temulentum	-25.6429	37.782	Europe
Lolium temulentum	-25.2456	37.7768	Europe
Lolium temulentum	-28.6132	38.5899	Europe
Lolium temulentum	-28.2092	38.4596	Europe
Lolium temulentum	-25.3024	37.7776	Europe
Lolium temulentum	-28.3238	38.4583	Europe
Lolium temulentum	-28.7854	38.5874	Europe
Lolium temulentum	-28.8428	38.5865	Europe
Lolium temulentum	-28.3802	38.4126	Europe
Lolium temulentum	-25.4929	37.7644	Europe
Lolium temulentum	5.48143	43.9843	Europe
Lolium temulentum	-8.3804	37.1798	Europe
Lolium temulentum	3.06	39.89	Europe
Lolium temulentum	5.43154	43.997	Europe
Lolium temulentum	5.91383	52.011	Europe
Lolium temulentum	1.03652	42.9248	Europe
Lolium temulentum	6.02361	49.9588	Europe
Lolium temulentum	5.7737	49.8676	Europe
Lolium temulentum	2.08988	47.8528	Europe
Lolium temulentum	1.93328	47.8829	Europe
Lolium temulentum	3.18167	46.1324	Europe
Lolium temulentum	-6.27	37.02	Europe
Lolium temulentum	-6.22	37.4	Europe
Lolium temulentum	6.66311	49.0374	Europe
Lolium temulentum	1.92559	47.8848	Europe
Lolium temulentum	2.09057	47.8543	Europe
Lolium temulentum	6.36824	49.4881	Europe
Lolium temulentum	11.0701	43.9306	Europe
Lolium temulentum	11.7862	43.808	Europe
Lolium temulentum	8.00683	45.0365	Europe
Lolium temulentum	1.74371	47.2585	Europe
Lolium temulentum	0.65405	47.3329	Europe
Lolium temulentum	0.6961	47.3984	Europe
Lolium temulentum	2.38768	48.887	Europe
Lolium temulentum	0.651313	47.323	Europe
Lolium temulentum	6.42294	46.3314	Europe
Lolium temulentum	-0.8837	44.5415	Europe
Lolium temulentum	-0.58126	44.8379	Europe
Lolium temulentum	-7.23	38.55	Europe
Lolium temulentum	7.0566	44.0388	Europe
Lolium temulentum	-6.22	37.39	Europe
Lolium temulentum	7.05665	44.0388	Europe
Lolium temulentum	13.1501	56.6934	Europe
Lolium temulentum	13.1503	56.6935	Europe
Lolium temulentum	13.1511	56.693	Europe
Lolium temulentum	13.1504	56.6936	Europe
Lolium temulentum	10.0207	59.0525	Europe
Lolium temulentum	13.8598	58.4142	Europe
Lolium temulentum	-4.53222	48.5568	Europe
Lolium temulentum	9.32862	41.9718	Europe
Lolium temulentum	2.39452	48.7881	Europe
Lolium temulentum	15.6797	58.1627	Europe
Lolium temulentum	8.26133	47.0606	Europe
Lolium temulentum	15.6797	58.1627	Europe
Lolium temulentum	17.7851	52.1794	Europe
Lolium temulentum	3.17594	47.7013	Europe
Lolium temulentum	1.47929	47.2553	Europe
Lolium temulentum	3.20005	47.7152	Europe
Lolium temulentum	3.18095	47.6925	Europe
Lolium temulentum	3.18739	44.1138	Europe
Lolium temulentum	3.82506	45.0112	Europe
Lolium temulentum	-0.8438	44.5873	Europe
Lolium temulentum	17.5017	51.9644	Europe
Lolium temulentum	-4.34282	55.8693	Europe
Lolium temulentum	3.31939	45.374	Europe
Lolium temulentum	3.39869	45.3537	Europe
Lolium temulentum	2.49099	47.0648	Europe
Lolium temulentum	13.1084	42.7578	Europe
Lolium temulentum	3.22898	44.1379	Europe
Lolium temulentum	13.6586	42.3716	Europe
Lolium temulentum	13.113	42.766	Europe
Lolium temulentum	14.2833	48.4333	Europe
Lolium temulentum	14.2833	48.4333	Europe
Lolium temulentum	-0.173869	51.9858	Europe
Lolium temulentum	-0.175961	51.9881	Europe
Lolium temulentum	-2.00918	54.2921	Europe
Lolium temulentum	-2.0476	54.2966	Europe
Lolium temulentum	3.28296	44.1475	Europe
Lolium temulentum	3.27113	44.1476	Europe
Lolium temulentum	8.70712	42.408	Europe
Lolium temulentum	4.54772	51.1699	Europe
Lolium temulentum	4.34752	51.242	Europe
Lolium temulentum	4.44337	44.3746	Europe
Lolium temulentum	12.8637	43.2291	Europe
Lolium temulentum	11.1457	42.4111	Europe
Lolium temulentum	9.44516	47.167	Europe
Lolium temulentum	4.49607	44.3778	Europe
Lolium temulentum	12.9147	43.0423	Europe
Lolium temulentum	9.9692	55.291	Europe
Lolium temulentum	-9.27739	53.3586	Europe
Lolium temulentum	-6.46235	52.2771	Europe
Lolium temulentum	-9.57436	53.2652	Europe
Lolium temulentum	-0.4	39.14	Europe
Lolium temulentum	5.78044	44.0673	Europe
Lolium temulentum	6.65167	44.379	Europe
Lolium temulentum	6.62665	44.2619	Europe
Lolium temulentum	14.6406	41.4168	Europe
Lolium temulentum	14.39	41.5305	Europe
Lolium temulentum	14.659	41.4131	Europe
Lolium temulentum	14.2873	41.5874	Europe
Lolium temulentum	14.5172	41.5985	Europe
Lolium temulentum	14.5298	41.4457	Europe
Lolium temulentum	14.5217	41.4993	Europe
Lolium temulentum	8.00091	47.332	Europe
Lolium temulentum	1.55663	44.3746	Europe
Lolium temulentum	7.39378	46.9386	Europe
Lolium temulentum	6.10848	46.2911	Europe
Lolium temulentum	5.98235	46.1546	Europe
Lolium temulentum	11.6484	43.7329	Europe
Lolium temulentum	4.94043	46.5631	Europe
Lolium temulentum	4.89194	46.5294	Europe
Lolium temulentum	9.12073	42.1525	Europe
Lolium temulentum	4.93562	46.5688	Europe
Lolium temulentum	1.56515	44.3333	Europe
Lolium temulentum	25.6833	40.9	Europe
Lolium temulentum	10.652	60.2581	Europe
Lolium temulentum	9.54445	61.0304	Europe
Lolium temulentum	9.6214	59.1911	Europe
Lolium temulentum	5.86555	50.5911	Europe
Lolium temulentum	1.51747	44.3415	Europe
Lolium temulentum	4.23223	46.7654	Europe
Lolium temulentum	-1.76102	47.979	Europe
Lolium temulentum	9.36727	42.7068	Europe
Lolium temulentum	-1.7902	47.9653	Europe
Lolium temulentum	5.0947	46.5184	Europe
Lolium temulentum	26.1	38.3833	Europe
Lolium temulentum	26.0667	38.3333	Europe
Lolium temulentum	24.75	59.35	Europe
Lolium temulentum	8.91723	44.4179	Europe
Lolium temulentum	-2.11408	51.3377	Europe
Lolium temulentum	9.36667	42.7	Europe
Lolium temulentum	24.75	58.95	Europe
Lolium temulentum	26.6377	61.4538	Europe
Lolium temulentum	9.6387	59.1821	Europe
Lolium temulentum	-4.2066	50.4684	Europe
Lolium temulentum	11.5045	43.5396	Europe
Lolium temulentum	0.81474	47.3348	Europe
Lolium temulentum	-8.8	40.1	Europe
Lolium temulentum	5.65	52	Europe
Lolium temulentum	11.37	48.72	Europe
Lolium temulentum	9.59346	47.4482	Europe
Lolium temulentum	-6.5	38.4	Europe
Lolium temulentum	-6.7	38.1	Europe
Lolium temulentum	-7.2	38.7	Europe
Lolium temulentum	-5.1	39	Europe
Lolium temulentum	-6.5	38	Europe
Lolium temulentum	4.47628	51.188	Europe
Lolium temulentum	4.14703	51.2418	Europe
Lolium temulentum	-4.547	42.816	Europe
Lolium temulentum	5.69934	49.9398	Europe
Lolium temulentum	-2.79795	51.741	Europe
Lolium temulentum	-6.6	38.4	Europe
Lolium temulentum	-6.9	38.6	Europe
Lolium temulentum	-6.5	38.5	Europe
Lolium temulentum	-4.499	42.852	Europe
Lolium temulentum	10.0449	59.0452	Europe
Lolium temulentum	6.57221	53.179	Europe
Lolium temulentum	-2.85719	53.3228	Europe
Lolium temulentum	25.4698	65.0234	Europe
Lolium temulentum	-1.44403	42.7236	Europe
Lolium temulentum	10.3451	43.6091	Europe
Lolium temulentum	-2.7948	51.5612	Europe
Lolium temulentum	-1.20485	51.741	Europe
Lolium temulentum	-1.06559	51.4702	Europe
Lolium temulentum	-2.07309	51.2941	Europe
Lolium temulentum	4.63033	52.5774	Europe
Lolium temulentum	-6.38	42.65	Europe
Lolium temulentum	-6.98	38.88	Europe
Lolium temulentum	-6.74	42.84	Europe
Lolium temulentum	-6.62	42.56	Europe
Lolium temulentum	-9.48333	38.75	Europe
Lolium temulentum	-8.8	38.95	Europe
Lolium temulentum	-8.83333	40.2167	Europe
Lolium temulentum	6.33314	52.2023	Europe
Lolium temulentum	-0.050536	51.8242	Europe
Lolium temulentum	18.0434	59.3158	Europe
Lolium temulentum	18.0445	59.316	Europe
Lolium temulentum	-6.7	38.5	Europe
Lolium temulentum	8.7827	40.5774	Europe
Lolium temulentum	-4.4096	47.9829	Europe
Lolium temulentum	2.96659	44.1691	Europe
Lolium temulentum	2.02847	44.4476	Europe
Lolium temulentum	24.0333	35.5167	Europe
Lolium temulentum	5.11312	48.8664	Europe
Lolium temulentum	6.50253	53.2149	Europe
Lolium temulentum	-2.64147	51.4798	Europe
Lolium temulentum	11.1784	43.1584	Europe
Lolium temulentum	-2.94089	51.65	Europe
Lolium temulentum	-4.24962	55.916	Europe
Lolium temulentum	-7.28	37.23	Europe
Lolium temulentum	-6.05	37.95	Europe
Lolium temulentum	-5.16	38.35	Europe
Lolium temulentum	-4.96	37.83	Europe
Lolium temulentum	14.4259	37.3784	Europe
Lolium temulentum	14.4418	37.4092	Europe
Lolium temulentum	14.2684	37.4494	Europe
Lolium temulentum	14.2523	37.4674	Europe
Lolium temulentum	14.4476	37.409	Europe
Lolium temulentum	14.6854	37.7098	Europe
Lolium temulentum	14.625	37.776	Europe
Lolium temulentum	3.19257	45.6444	Europe
Lolium temulentum	9.49592	42.1061	Europe
Lolium temulentum	3.24016	45.6442	Europe
Lolium temulentum	-5.48	42.11	Europe
Lolium temulentum	24.3583	35.225	Europe
Lolium temulentum	-5.14	38.2	Europe
Lolium temulentum	24.355	35.2217	Europe
Lolium temulentum	4.649	52.4787	Europe
Lolium temulentum	-5.37	42.38	Europe
Lolium temulentum	6.89907	52.2026	Europe
Lolium temulentum	6.88608	52.1861	Europe
Lolium temulentum	22.0416	60.4579	Europe
Lolium temulentum	-0.050769	51.8188	Europe
Lolium temulentum	-5.17315	50.0637	Europe
Lolium temulentum	24.7861	35.2861	Europe
Lolium temulentum	-0.50273	51.95	Europe
Lolium temulentum	-7.1	39	Europe
Lolium temulentum	27.7667	36.0333	Europe
Lolium temulentum	27.9833	36.2833	Europe
Lolium temulentum	-4.97	38.38	Europe
Lolium temulentum	-4.35	38.28	Europe
Lolium temulentum	-4.31	38.2	Europe
Lolium temulentum	28	36.25	Europe
Lolium temulentum	27.7667	35.9333	Europe
Lolium temulentum	7.61351	44.1095	Europe
Lolium temulentum	3.1	42.2	Europe
Lolium temulentum	0.009618	51.7737	Europe
Lolium temulentum	-0.10453	51.817	Europe
Lolium temulentum	-2.07611	53.0922	Europe
Lolium temulentum	-3.14036	51.5057	Europe
Lolium temulentum	10.46	48.02	Europe
Lolium temulentum	6.04591	46.2004	Europe
Lolium temulentum	-3.01112	53.4834	Europe
Lolium temulentum	5.38167	48.9898	Europe
Lolium temulentum	5.64393	52.3302	Europe
Lolium temulentum	6.9	52.2	Europe
Lolium temulentum	10.54	47.67	Europe
Lolium temulentum	-5.34804	50.1667	Europe
Lolium temulentum	18.066	59.31	Europe
Lolium temulentum	1.79419	45.0077	Europe
Lolium temulentum	1.83255	45.0002	Europe
Lolium temulentum	2.70069	48.3349	Europe
Lolium temulentum	2.66259	48.3448	Europe
Lolium temulentum	-4.69	38.33	Europe
Lolium temulentum	0.43	41.73	Europe
Lolium temulentum	2.1	41.41	Europe
Lolium temulentum	14.7757	36.9874	Europe
Lolium temulentum	15.0927	36.9616	Europe
Lolium temulentum	15.0958	36.9623	Europe
Lolium temulentum	15.0941	36.9595	Europe
Lolium temulentum	14.9354	37.1235	Europe
Lolium temulentum	14.9354	37.1235	Europe
Lolium temulentum	14.7918	37.118	Europe
Lolium temulentum	14.9565	37.482	Europe
Lolium temulentum	14.9081	37.4901	Europe
Lolium temulentum	2.69496	48.3387	Europe
Lolium temulentum	0.74858	45.5027	Europe
Lolium temulentum	3.89884	48.5089	Europe
Lolium temulentum	4.07844	48.2967	Europe
Lolium temulentum	4.03602	48.3166	Europe
Lolium temulentum	3.8363	48.4928	Europe
Lolium temulentum	4.35795	49.6283	Europe
Lolium temulentum	4.6159	47.3489	Europe
Lolium temulentum	1.87171	44.4546	Europe
Lolium temulentum	8.70093	41.9347	Europe
Lolium temulentum	1.90175	44.4785	Europe
Lolium temulentum	2.03096	44.3499	Europe
Lolium temulentum	4.31782	47.5136	Europe
Lolium temulentum	4.42492	47.8971	Europe
Lolium temulentum	4.92962	49.6968	Europe
Lolium temulentum	1.88884	47.8548	Europe
Lolium temulentum	2.13843	44.5552	Europe
Lolium temulentum	2.52005	46.7262	Europe
Lolium temulentum	2.06887	44.5602	Europe
Lolium temulentum	0.57635	42.7598	Europe
Lolium temulentum	9.20996	42.0907	Europe
Lolium temulentum	4.28442	47.5245	Europe
Lolium temulentum	4.59195	47.8584	Europe
Lolium temulentum	9.42512	42.6864	Europe
Lolium temulentum	4.64925	48.8188	Europe
Lolium temulentum	0.58844	42.8306	Europe
Lolium temulentum	9.42606	42.9721	Europe
Lolium temulentum	1.0081	47.0929	Europe
Lolium temulentum	1.91956	47.9386	Europe
Lolium temulentum	5.04028	47.1957	Europe
Lolium temulentum	1.44054	44.4508	Europe
Lolium temulentum	0.59118	42.8145	Europe
Lolium temulentum	1.30608	47.5815	Europe
Lolium temulentum	0.77452	47.3921	Europe
Lolium temulentum	0.20934	47.0831	Europe
Lolium temulentum	0.27652	47.0677	Europe
Lolium temulentum	0.74076	47.5371	Europe
Lolium temulentum	3.89094	48.5928	Europe
Lolium temulentum	0.45977	47.1829	Europe
Lolium temulentum	0.90433	47.0323	Europe
Lolium temulentum	1.39139	44.6675	Europe
Lolium temulentum	1.74434	47.3747	Europe
Lolium temulentum	1.97169	44.6234	Europe
Lolium temulentum	4.59242	48.728	Europe
Lolium temulentum	0.8731	47.0513	Europe
Lolium temulentum	0.47016	47.2728	Europe
Lolium temulentum	0.53486	47.2973	Europe
Lolium temulentum	-1.46603	43.4923	Europe
Lolium temulentum	0.98727	47.3076	Europe
Lolium temulentum	1.8064	44.1088	Europe
Lolium temulentum	4.31067	46.946	Europe
Lolium temulentum	2.16651	44.0563	Europe
Lolium temulentum	0.95023	44.2507	Europe
Lolium temulentum	1.60658	43.9336	Europe
Lolium temulentum	1.67972	43.92	Europe
Lolium temulentum	1.95446	44.0685	Europe
Lolium temulentum	2.23826	43.6156	Europe
Lolium temulentum	4.2619	46.8091	Europe
Lolium temulentum	2.14746	43.9258	Europe
Lolium temulentum	1.59322	43.879	Europe
Lolium temulentum	1.65823	43.7914	Europe
Lolium temulentum	4.85245	46.7899	Europe
Lolium temulentum	4.09035	46.2753	Europe
Lolium temulentum	1.36409	44.0222	Europe
Lolium temulentum	1.00202	44.1404	Europe
Lolium temulentum	1.88631	43.9166	Europe
Lolium temulentum	1.7963	43.77	Europe
Lolium temulentum	4.83536	46.6532	Europe
Lolium temulentum	4.72406	46.2934	Europe
Lolium temulentum	1.78178	43.8977	Europe
Lolium temulentum	1.92343	43.7476	Europe
Lolium temulentum	9.08308	42.2702	Europe
Lolium temulentum	3.6462	46.8496	Europe
Lolium temulentum	2.08461	44.6105	Europe
Lolium temulentum	4.75636	49.5088	Europe
Lolium temulentum	4.5852	49.4763	Europe
Lolium temulentum	4.27684	48.2629	Europe
Lolium temulentum	3.91446	48.2632	Europe
Lolium temulentum	3.954	48.2976	Europe
Lolium temulentum	4.70013	49.5727	Europe
Lolium temulentum	3.92315	48.5872	Europe
Lolium temulentum	3.54758	48.5943	Europe
Lolium temulentum	4.71579	48.2342	Europe
Lolium temulentum	5.08445	47.129	Europe
Lolium temulentum	3.03012	43.9286	Europe
Lolium temulentum	2.47351	46.9391	Europe
Lolium temulentum	4.30113	47.6516	Europe
Lolium temulentum	2.27095	47.0894	Europe
Lolium temulentum	3.08818	44.4013	Europe
Lolium temulentum	3.37578	43.9799	Europe
Lolium temulentum	5.29256	47.5089	Europe
Lolium temulentum	3.11741	44.0973	Europe
Lolium temulentum	2.03998	44.2844	Europe
Lolium temulentum	3.38206	44.0263	Europe
Lolium temulentum	4.67002	48.8019	Europe
Lolium temulentum	0.74741	42.8606	Europe
Lolium temulentum	4.57798	48.7662	Europe
Lolium temulentum	1.988	44.2654	Europe
Lolium temulentum	2.56688	44.3587	Europe
Lolium temulentum	4.69326	48.8345	Europe
Lolium temulentum	0.91719	46.91	Europe
Lolium temulentum	0.98969	47.2705	Europe
Lolium temulentum	3.85842	48.5889	Europe
Lolium temulentum	1.70254	47.9626	Europe
Lolium temulentum	0.17476	47.3095	Europe
Lolium temulentum	0.88414	47.2489	Europe
Lolium temulentum	0.85085	47.2857	Europe
Lolium temulentum	4.26383	49.1495	Europe
Lolium temulentum	0.87008	47.5518	Europe
Lolium temulentum	0.9027	47.3148	Europe
Lolium temulentum	2.01697	43.5827	Europe
Lolium temulentum	2.3854	44.0157	Europe
Lolium temulentum	4.84517	46.57	Europe
Lolium temulentum	1.60922	43.9082	Europe
Lolium temulentum	1.93326	44.1051	Europe
Lolium temulentum	1.79465	43.6897	Europe
Lolium temulentum	1.72233	44.0835	Europe
Lolium temulentum	2.00287	43.9313	Europe
Lolium temulentum	1.6871	44.0089	Europe
Lolium temulentum	1.98933	43.6353	Europe
Lolium temulentum	5.38052	46.8635	Europe
Lolium temulentum	4.20623	48.3361	Europe
Lolium temulentum	2.79297	47.8116	Europe
Lolium temulentum	2.22593	43.9641	Europe
Lolium temulentum	3.02695	43.9682	Europe
Lolium temulentum	2.03635	43.9106	Europe
Lolium temulentum	1.09809	44.126	Europe
Lolium temulentum	1.03238	44.3409	Europe
Lolium temulentum	4.75088	46.6511	Europe
Lolium temulentum	1.93272	48.8441	Europe
Lolium temulentum	-0.65805	48.1468	Europe
Lolium temulentum	-0.55963	47.3897	Europe
Lolium temulentum	-1.29764	46.6751	Europe
Lolium temulentum	-1.67923	47.3627	Europe
Lolium temulentum	0.74131	45.1043	Europe
Lolium temulentum	-4.87	37.72	Europe
Lolium temulentum	9.51667	42.1	Europe
Lolium temulentum	-4.36	37.5	Europe
Lolium temulentum	-4.54	37.68	Europe
Lolium temulentum	-4.41	37.44	Europe
Lolium temulentum	-6.55	43.1667	Europe
Lolium temulentum	-3.5831	50.9957	Europe
Lolium temulentum	4.95045	51.3574	Europe
Lolium temulentum	4.84967	51.3309	Europe
Lolium temulentum	4.845	51.3328	Europe
Lolium temulentum	-2.93904	51.5601	Europe
Lolium temulentum	-0.451822	52.0127	Europe
Lolium temulentum	10.6361	43.7657	Europe
Lolium temulentum	8.93632	39.5542	Europe
Lolium temulentum	8.65162	39.7398	Europe
Lolium temulentum	9.03606	39.3789	Europe
Lolium temulentum	-5.37	37.81	Europe
Lolium temulentum	8.19489	47.0161	Europe
Lolium temulentum	8.18119	46.9942	Europe
Lolium temulentum	-3.57159	50.6541	Europe
Lolium temulentum	-0.159569	51.7837	Europe
Lolium temulentum	4.04896	50.9269	Europe
Lolium temulentum	4.05604	50.9314	Europe
Lolium temulentum	4.04902	50.9179	Europe
Lolium temulentum	-2.97892	53.3938	Europe
Lolium temulentum	8.91931	39.5376	Europe
Lolium temulentum	3.41	39.61	Europe
Lolium temulentum	10.6014	43.7934	Europe
Lolium temulentum	-5.76	42.91	Europe
Lolium temulentum	9.62976	44.5135	Europe
Lolium temulentum	9.6853	44.4804	Europe
Lolium temulentum	9.70014	44.4437	Europe
Lolium temulentum	10.1133	44.6909	Europe
Lolium temulentum	9.68881	44.4821	Europe
Lolium temulentum	9.84749	44.5186	Europe
Lolium temulentum	-0.08782	51.8347	Europe
Lolium temulentum	-5.51	42.83	Europe
Lolium temulentum	6.8	52.2	Europe
Lolium temulentum	-3.33251	57.6184	Europe
Lolium temulentum	6.84804	52.2077	Europe
Lolium temulentum	-3.54745	50.7803	Europe
Lolium temulentum	-2.95182	50.7867	Europe
Lolium temulentum	-2.97151	53.3984	Europe
Lolium temulentum	-2.96477	53.3998	Europe
Lolium temulentum	8.45621	39.0645	Europe
Lolium temulentum	-1.24113	51.7368	Europe
Lolium temulentum	-4.21427	50.4817	Europe
Lolium temulentum	-3.81366	50.3268	Europe
Lolium temulentum	7.27265	47.9689	Europe
Lolium temulentum	3.12761	44.2112	Europe
Lolium temulentum	3.10258	44.1756	Europe
Lolium temulentum	-0.2113	46.0892	Europe
Lolium temulentum	-4.45095	36.6819	Europe
Lolium temulentum	-4.73	36.54	Europe
Lolium temulentum	-3.64764	50.4012	Europe
Lolium temulentum	-3.59138	50.402	Europe
Lolium temulentum	-3.64826	50.4192	Europe
Lolium temulentum	-3.66151	50.7967	Europe
Lolium temulentum	22.3833	40.15	Europe
Lolium temulentum	-3.87053	50.3439	Europe
Lolium temulentum	1.12871	51.9719	Europe
Lolium temulentum	-3.8979	50.3254	Europe
Lolium temulentum	-3.84174	50.3263	Europe
Lolium temulentum	-3.75617	50.2917	Europe
Lolium temulentum	3.20472	44.1762	Europe
Lolium temulentum	-3.68793	50.7424	Europe
Lolium temulentum	2.27746	49.9582	Europe
Lolium temulentum	-0.36196	49.1	Europe
Lolium temulentum	-3.54449	50.6904	Europe
Lolium temulentum	-3.57762	50.8339	Europe
Lolium temulentum	17.2662	52.4459	Europe
Lolium temulentum	1.9557	49.9591	Europe
Lolium temulentum	5.17534	52.1505	Europe
Lolium temulentum	-3.84873	50.5061	Europe
Lolium temulentum	10.01	47.57	Europe
Lolium temulentum	37.5865	54.1814	Europe
Lolium temulentum	-4.12573	50.3934	Europe
Lolium temulentum	-4.02865	50.7549	Europe
Lolium temulentum	13.8292	37.1521	Europe
Lolium temulentum	13.9249	37.9475	Europe
Lolium temulentum	12.4927	37.9	Europe
Lolium temulentum	-3.70132	50.3285	Europe
Lolium temulentum	13.6106	37.794	Europe
Lolium temulentum	13.1816	37.9355	Europe
Lolium temulentum	13.5518	37.817	Europe
Lolium temulentum	-3.2927	50.8014	Europe
Lolium temulentum	-3.40673	50.8181	Europe
Lolium temulentum	-3.20712	50.7843	Europe
Lolium temulentum	-3.46462	50.8533	Europe
Lolium temulentum	-3.20666	50.7663	Europe
Lolium temulentum	4.33851	51.6966	Europe
Lolium temulentum	-4.07107	50.4304	Europe
Lolium temulentum	-3.45846	50.6555	Europe
Lolium temulentum	-3.80383	54.9258	Europe
Lolium temulentum	-4.45076	50.6929	Europe
Lolium temulentum	-3.43072	50.6739	Europe
Lolium temulentum	5.05977	51.9705	Europe
Lolium temulentum	5.08869	51.9975	Europe
Lolium temulentum	9.37016	46.7773	Europe
Lolium temulentum	-3.7555	50.2737	Europe
Lolium temulentum	-0.346384	51.71	Europe
Lolium temulentum	-0.369137	51.8821	Europe
Lolium temulentum	-0.265686	51.9651	Europe
Lolium temulentum	10.21	47.87	Europe
Lolium temulentum	0.572884	52.435	Europe
Lolium temulentum	-3.20573	50.7304	Europe
Lolium temulentum	-0.963984	51.7288	Europe
Lolium temulentum	-3.20481	50.6944	Europe
Lolium temulentum	1.85	42.13	Europe
Lolium temulentum	-4.0689	51.024	Europe
Lolium temulentum	-7.27	38.94	Europe
Lolium temulentum	5.9192	50.8011	Europe
Lolium temulentum	4.28004	52.1055	Europe
Lolium temulentum	-2.44038	53.6667	Europe
Lolium temulentum	-3.26094	50.6758	Europe
Lolium temulentum	-0.495501	52.1657	Europe
Lolium temulentum	-0.524136	52.184	Europe
Lolium temulentum	-3.20527	50.7124	Europe
Lolium temulentum	-0.233879	52.1261	Europe
Lolium temulentum	-0.532993	51.9144	Europe
Lolium temulentum	-3.23359	50.7121	Europe
Lolium temulentum	-3.40296	50.6922	Europe
Lolium temulentum	-3.40243	50.6742	Europe
Lolium temulentum	10.45	48.04	Europe
Lolium temulentum	15.1484	59.5186	Europe
Lolium temulentum	3.13847	43.9605	Europe
Lolium temulentum	2.88	39.84	Europe
Lolium temulentum	-0.15839	52.5385	Europe
Lolium temulentum	23.8981	61.4975	Europe
Lolium temulentum	12.1489	49.1326	Europe
Lolium temulentum	10.7523	59.9263	Europe
Lolium temulentum	-3.63371	57.6149	Europe
Lolium temulentum	-5.29708	50.2402	Europe
Lolium temulentum	-3.54923	50.8342	Europe
Lolium temulentum	-4.25289	57.4751	Europe
Lolium temulentum	10.29	47.52	Europe
Lolium temulentum	10.62	47.87	Europe
Lolium temulentum	7.07418	47.4227	Europe
Lolium temulentum	7.60456	47.5131	Europe
Lolium temulentum	7.33931	47.3783	Europe
Lolium temulentum	-2.53186	53.7202	Europe
Lolium temulentum	-4.17485	53.2521	Europe
Lolium temulentum	-4.32343	55.9461	Europe
Lolium temulentum	-5.18961	56.7358	Europe
Lolium temulentum	-0.47486	51.9136	Europe
Lolium temulentum	-5.54237	50.143	Europe
Lolium temulentum	-0.191445	51.7298	Europe
Lolium temulentum	-0.176946	52.0892	Europe
Lolium temulentum	-0.042852	51.8173	Europe
Lolium temulentum	-0.336173	51.7319	Europe
Lolium temulentum	-0.465653	52.1833	Europe
Lolium temulentum	-1.92474	54.2606	Europe
Lolium temulentum	-0.326194	52.0015	Europe
Lolium temulentum	-0.187849	51.8197	Europe
Lolium temulentum	-0.915241	51.7387	Europe
Lolium temulentum	5.69772	46.7284	Europe
Lolium temulentum	6.92878	47.6317	Europe
Lolium temulentum	24.9	37.8167	Europe
Lolium temulentum	-3.72	40.45	Europe
Lolium temulentum	-3.89997	57.5842	Europe
Lolium temulentum	-5.05193	50.3548	Europe
Lolium temulentum	-3.37676	50.7645	Europe
Lolium temulentum	-4.03489	50.8987	Europe
Lolium temulentum	10.7224	59.9726	Europe
Lolium temulentum	10.7627	59.9369	Europe
Lolium temulentum	3.21944	50.448	Europe
Lolium temulentum	-4.39193	54.3273	Europe
Lolium temulentum	-4.39241	54.3223	Europe
Lolium temulentum	-5.26662	50.205	Europe
Lolium temulentum	10.28	47.49	Europe
Lolium temulentum	10.37	47.53	Europe
Lolium temulentum	10.27	48.01	Europe
Lolium temulentum	4.64082	49.6159	Europe
Lolium temulentum	-4.1604	50.5367	Europe
Lolium temulentum	-0.271231	51.5483	Europe
Lolium temulentum	10.7626	59.9351	Europe
Lolium temulentum	10.29	48.02	Europe
Lolium temulentum	10.37	47.52	Europe
Lolium temulentum	10.29	47.47	Europe
Lolium temulentum	-2.71583	55.6065	Europe
Lolium temulentum	-2.87454	55.6055	Europe
Lolium temulentum	-4.97768	58.179	Europe
Lolium temulentum	-2.39839	55.608	Europe
Lolium temulentum	-0.928107	51.5005	Europe
Lolium temulentum	25.1333	37.55	Europe
Lolium temulentum	25.1667	37.5833	Europe
Lolium temulentum	24.95	37.7167	Europe
Lolium temulentum	5.25492	51.1443	Europe
Lolium temulentum	4.3904	51.2151	Europe
Lolium temulentum	4.29889	50.6811	Europe
Lolium temulentum	5.55432	51.9079	Europe
Lolium temulentum	4.32947	52.083	Europe
Lolium temulentum	-3.20855	56.1418	Europe
Lolium temulentum	-4.15106	50.9506	Europe
Lolium temulentum	11.8694	43.7087	Europe
Lolium temulentum	24.4333	36.7333	Europe
Lolium temulentum	25.1667	37.0833	Europe
Lolium temulentum	4.21443	52.019	Europe
Lolium temulentum	4.25722	52.0554	Europe
Lolium temulentum	10.6996	59.927	Europe
Lolium temulentum	26.4	36.5667	Europe
Lolium temulentum	-21.912	64.135	Europe
Lolium temulentum	3.91777	51.2875	Europe
Lolium temulentum	5.49767	52.5101	Europe
Lolium temulentum	4.69459	52.0588	Europe
Lolium temulentum	5.87325	51.8351	Europe
Lolium temulentum	4.42068	51.913	Europe
Lolium temulentum	4.30052	52.0738	Europe
Lolium temulentum	4.45031	51.8863	Europe
Lolium temulentum	4.68825	52.4632	Europe
Lolium temulentum	10.29	47.72	Europe
Lolium temulentum	-4.39481	51.8092	Europe
Lolium temulentum	2.84	39.69	Europe
Lolium temulentum	4.4775	51.0258	Europe
Lolium temulentum	5.94935	53.2727	Europe
Lolium temulentum	-0.277596	51.7491	Europe
Lolium temulentum	-0.045961	51.7454	Europe
Lolium temulentum	-0.57788	45.8078	Europe
Lolium temulentum	2.42787	45.1028	Europe
Lolium temulentum	4.91042	52.3295	Europe
Lolium temulentum	23.1678	53.7762	Europe
Lolium temulentum	4.54625	52.1926	Europe
Lolium temulentum	-3.01933	53.8249	Europe
Lolium temulentum	-2.9898	53.8611	Europe
Lolium temulentum	-2.92621	53.7358	Europe
Lolium temulentum	-2.83777	53.8623	Europe
Lolium temulentum	-3.05016	53.8426	Europe
Lolium temulentum	-3.01802	53.771	Europe
Lolium temulentum	-2.95734	53.7715	Europe
Lolium temulentum	9.736	47.534	Europe
Lolium temulentum	3.95198	45.0102	Europe
Lolium temulentum	2.44579	45.0921	Europe
Lolium temulentum	3.8956	45.0278	Europe
Lolium temulentum	8.25927	46.9257	Europe
Lolium temulentum	5.56911	51.9708	Europe
Lolium temulentum	5.58358	51.9528	Europe
Lolium temulentum	3.62255	51.5082	Europe
Lolium temulentum	3.60745	51.526	Europe
Lolium temulentum	10.21	47.97	Europe
Lolium temulentum	-1.30563	45.9397	Europe
Lolium temulentum	26.1167	35.15	Europe
Lolium temulentum	26.1167	35.1833	Europe
Lolium temulentum	4.00917	50.4742	Europe
Lolium temulentum	-4.49701	54.1449	Europe
Lolium temulentum	22.1463	60.4888	Europe
Lolium temulentum	6.1558	52.2381	Europe
Lolium temulentum	-4.70074	52.0724	Europe
Lolium temulentum	24.75	59.45	Europe
Lolium temulentum	5.64213	52.0156	Europe
Lolium temulentum	4.43194	50.4686	Europe
Lolium temulentum	1.80761	44.3776	Europe
Lolium temulentum	-0.47733	44.7796	Europe
Lolium temulentum	-0.10835	44.9708	Europe
Lolium temulentum	-0.11335	45.0608	Europe
Lolium temulentum	-0.35103	44.7835	Europe
Lolium temulentum	-0.33502	44.5137	Europe
Lolium temulentum	-0.4829	44.8696	Europe
Lolium temulentum	-0.60938	44.8655	Europe
Lolium temulentum	-1.23469	44.7533	Europe
Lolium temulentum	-0.74183	44.9513	Europe
Lolium temulentum	-0.48849	44.9595	Europe
Lolium temulentum	-0.21957	44.6973	Europe
Lolium temulentum	-0.37262	45.1433	Europe
Lolium temulentum	16.8057	56.8758	Europe
Lolium temulentum	13.0327	55.4163	Europe
Lolium temulentum	3.60549	44.3174	Europe
Lolium temulentum	5.90276	53.1381	Europe
Lolium temulentum	22.1838	60.4811	Europe
Lolium temulentum	6.2583	52.9833	Europe
Lolium temulentum	-3.30033	57.6547	Europe
Lolium temulentum	-2.72413	56.0557	Europe
Lolium temulentum	-2.89091	56.3242	Europe
Lolium temulentum	-3.20294	55.9621	Europe
Lolium temulentum	15.1769	60.1444	Europe
Lolium temulentum	22.1281	60.4881	Europe
Lolium temulentum	22.1782	60.4584	Europe
Lolium temulentum	22.2408	60.4652	Europe
Lolium temulentum	23.35	53.22	Europe
Lolium temulentum	-4.42962	54.9508	Europe
Lolium temulentum	-0.921647	51.469	Europe
Lolium temulentum	-5.09989	50.2276	Europe
Lolium temulentum	-0.923761	51.3791	Europe
Lolium temulentum	-1.35477	51.3823	Europe
Lolium temulentum	-5.12788	50.2269	Europe
Lolium temulentum	-1.06375	51.5601	Europe
Lolium temulentum	7.73145	48.5203	Europe
Lolium temulentum	6.08536	49.4479	Europe
Lolium temulentum	5.70702	50.8918	Europe
Lolium temulentum	5.70764	50.9817	Europe
Lolium temulentum	5.76504	51.0355	Europe
Lolium temulentum	3.70379	45.4622	Europe
Lolium temulentum	10.3911	63.3963	Europe
Lolium temulentum	9.65973	47.447	Europe
Lolium temulentum	-2.77397	53.7009	Europe
Lolium temulentum	3.77899	45.4315	Europe
Lolium temulentum	25.4167	37.0833	Europe
Lolium temulentum	26.1833	37.6167	Europe
Lolium temulentum	25.5667	37.1333	Europe
Lolium temulentum	25.4667	36.95	Europe
Lolium temulentum	6.09893	49.6007	Europe
Lolium temulentum	5.91869	50.7562	Europe
Lolium temulentum	4.37608	51.1791	Europe
Lolium temulentum	4.34083	50.8025	Europe
Lolium temulentum	4.30833	50.8367	Europe
Lolium temulentum	10.4111	63.3961	Europe
Lolium temulentum	-4.68797	56.0061	Europe
Lolium temulentum	-2.25899	53.7032	Europe
Lolium temulentum	-5.03362	56.8295	Europe
Lolium temulentum	9.68373	44.1352	Europe
Lolium temulentum	3.08304	45.0286	Europe
Lolium temulentum	3.44624	45.8151	Europe
Lolium temulentum	3.39165	45.8853	Europe
Lolium temulentum	3.40109	45.9024	Europe
Lolium temulentum	3.48098	45.8954	Europe
Lolium temulentum	2.30033	44.9507	Europe
Lolium temulentum	3.38598	45.8292	Europe
Lolium temulentum	3.43566	45.7816	Europe
Lolium temulentum	25.45	37.1167	Europe
Lolium temulentum	25.4	37.1167	Europe
Lolium temulentum	25.3167	36.7167	Europe
Lolium temulentum	-3.25272	57.489	Europe
Lolium temulentum	6.12662	49.5738	Europe
Lolium temulentum	14.9881	56.7433	Europe
Lolium temulentum	5.64187	51.9706	Europe
Lolium temulentum	4.43778	50.2494	Europe
Lolium temulentum	4.40361	50.8758	Europe
Lolium temulentum	5.29251	51.2384	Europe
Lolium temulentum	-2.47085	53.6845	Europe
Lolium temulentum	-2.50156	53.7204	Europe
Lolium temulentum	-3.59012	57.575	Europe
Lolium temulentum	2.65725	44.902	Europe
Lolium temulentum	2.99758	45.5919	Europe
Lolium temulentum	2.93891	45.6163	Europe
Lolium temulentum	2.66864	45.0511	Europe
Lolium temulentum	4.47406	52.1471	Europe
Lolium temulentum	9.05223	45.0392	Europe
Lolium temulentum	9.20802	45.1281	Europe
Lolium temulentum	9.18943	44.9166	Europe
Lolium temulentum	9.14729	45.046	Europe
Lolium temulentum	9.24743	45.095	Europe
Lolium temulentum	9.33492	45.2015	Europe
Lolium temulentum	9.24076	45.1077	Europe
Lolium temulentum	9.1279	45.0083	Europe
Lolium temulentum	9.26987	44.9108	Europe
Lolium temulentum	9.17718	44.9198	Europe
Lolium temulentum	9.29637	44.9923	Europe
Lolium temulentum	9.16659	44.9735	Europe
Lolium temulentum	9.17019	44.974	Europe
Lolium temulentum	9.29748	44.977	Europe
Lolium temulentum	9.23511	45.1672	Europe
Lolium temulentum	9.22995	45.1656	Europe
Lolium temulentum	9.14774	45.2132	Europe
Lolium temulentum	9.17063	45.2318	Europe
Lolium temulentum	8.93887	45.2522	Europe
Lolium temulentum	9.26944	44.9112	Europe
Lolium temulentum	9.26777	44.9111	Europe
Lolium temulentum	9.22867	45.1685	Europe
Lolium temulentum	8.7539	45.323	Europe
Lolium temulentum	9.17824	45.2035	Europe
Lolium temulentum	9.04612	45.1606	Europe
Lolium temulentum	9.13759	45.212	Europe
Lolium temulentum	9.19054	45.2312	Europe
Lolium temulentum	8.98623	45.1702	Europe
Lolium temulentum	9.18513	45.2058	Europe
Lolium temulentum	9.22224	45.1837	Europe
Lolium temulentum	9.32831	45.1947	Europe
Lolium temulentum	8.9864	45.1728	Europe
Lolium temulentum	8.98076	45.1747	Europe
Lolium temulentum	9.16044	45.2175	Europe
Lolium temulentum	5.16312	62.1337	Europe
Lolium temulentum	12.8562	56.6733	Europe
Lolium temulentum	4.58333	51.2928	Europe
Lolium temulentum	6.14039	49.6817	Europe
Lolium temulentum	9.2001	44.8138	Europe
Lolium temulentum	9.27194	44.7225	Europe
Lolium temulentum	4.84071	50.459	Europe
Lolium temulentum	6.11583	49.6072	Europe
Lolium temulentum	6.14083	49.6903	Europe
Lolium temulentum	6.13588	49.608	Europe
Lolium temulentum	6.15425	49.6817	Europe
Lolium temulentum	6.16117	49.6862	Europe
Lolium temulentum	6.11691	49.6061	Europe
Lolium temulentum	-3.25891	57.6686	Europe
Lolium temulentum	21.3928	60.7875	Europe
Lolium temulentum	21.4084	60.6982	Europe
Lolium temulentum	-2.12374	51.4604	Europe
Lolium temulentum	5.29427	47.513	Europe
Lolium temulentum	5.32542	47.5122	Europe
Lolium temulentum	8.76684	40.7855	Europe
Lolium temulentum	5.92125	50.9809	Europe
Lolium temulentum	9.19643	45.194	Europe
Lolium temulentum	9.13149	45.2136	Europe
Lolium temulentum	9.19417	45.1854	Europe
Lolium temulentum	9.21238	45.1801	Europe
Lolium temulentum	3	50.7686	Europe
Lolium temulentum	5.77922	51.0264	Europe
Lolium temulentum	5.56929	52.0157	Europe
Lolium temulentum	-3.36624	56.0503	Europe
Lolium temulentum	2.39534	48.2912	Europe
Lolium temulentum	4.47863	51.9225	Europe
Lolium temulentum	-7.21	38.86	Europe
Lolium temulentum	-2.70654	51.4975	Europe
Lolium temulentum	4.31722	50.8308	Europe
Lolium temulentum	2.88	39.82	Europe
Lolium temulentum	4.58222	51.2925	Europe
Lolium temulentum	4.46	51.0103	Europe
Lolium temulentum	21.4041	60.7745	Europe
Lolium temulentum	21.4484	60.7314	Europe
Lolium temulentum	-2.70015	51.5033	Europe
Lolium temulentum	4.87083	50.4661	Europe
Lolium temulentum	4.44472	50.4108	Europe
Lolium temulentum	4.17861	50.605	Europe
Lolium temulentum	-0.471807	52.0035	Europe
Lolium temulentum	4.06108	51.2892	Europe
Lolium temulentum	8.93548	41.5718	Europe
Lolium temulentum	-0.25326	46.9734	Europe
Lolium temulentum	4.27673	50.7926	Europe
Lolium temulentum	8.85	41.5333	Europe
Lolium temulentum	4.465	51.0444	Europe
Lolium temulentum	4.45583	50.9856	Europe
Lolium temulentum	14.0372	56.8053	Europe
Lolium temulentum	22.2293	60.4198	Europe
Lolium temulentum	22.2306	60.4109	Europe
Lolium temulentum	4.45889	50.3914	Europe
Lolium temulentum	1.40804	52.198	Europe
Lolium temulentum	1.41569	52.2022	Europe
Lolium temulentum	3.66488	50.2745	Europe
Lolium temulentum	8.75552	45.3234	Europe
Lolium temulentum	8.9368	45.2524	Europe
Lolium temulentum	9.18742	45.2097	Europe
Lolium temulentum	12.0282	57.6585	Europe
Lolium temulentum	5.84871	50.8464	Europe
Lolium temulentum	15.2425	59.4374	Europe
Lolium temulentum	4.46199	51.233	Europe
Lolium temulentum	-1.98672	52.445	Europe
Lolium temulentum	-2.28039	52.3547	Europe
Lolium temulentum	-2.25001	52.175	Europe
Lolium temulentum	3.44998	46.096	Europe
Lolium temulentum	0.2584	46.1591	Europe
Lolium temulentum	4.34694	51.1889	Europe
Lolium temulentum	4.34722	51.1875	Europe
Lolium temulentum	4.34694	51.1886	Europe
Lolium temulentum	4.34667	51.1886	Europe
Lolium temulentum	4.33528	51.1678	Europe
Lolium temulentum	3.45301	46.0939	Europe
Lolium temulentum	38.1121	55.6479	Europe
Lolium temulentum	10.1673	63.3085	Europe
Lolium temulentum	5.93291	51.9697	Europe
Lolium temulentum	4.51	51.0061	Europe
Lolium temulentum	5.07711	51.566	Europe
Lolium temulentum	8.86675	47.5494	Europe
Lolium temulentum	4.48028	51.0439	Europe
Lolium temulentum	0	50.861	Europe
Lolium temulentum	4.32472	50.8133	Europe
Lolium temulentum	9.05057	47.4772	Europe
Lolium temulentum	13.1091	55.7743	Europe
Lolium temulentum	5.06268	51.566	Europe
Lolium temulentum	8.53098	47.3732	Europe
Lolium temulentum	8.53006	47.3282	Europe
Lolium temulentum	6.11177	46.1562	Europe
Lolium temulentum	6.62414	46.5209	Europe
Lolium temulentum	8.66336	47.3719	Europe
Lolium temulentum	6.93577	46.8215	Europe
Lolium temulentum	6.17545	46.2019	Europe
Lolium temulentum	8.73393	47.551	Europe
Lolium temulentum	7.79425	47.565	Europe
Lolium temulentum	8.6613	47.2819	Europe
Lolium temulentum	8.46478	47.3738	Europe
Lolium temulentum	9.19728	47.4999	Europe
Lolium temulentum	7.59195	47.5546	Europe
Lolium temulentum	8.46826	47.5536	Europe
Lolium temulentum	8.66855	47.5967	Europe
Lolium temulentum	7.86861	47.3326	Europe
Lolium temulentum	8.80265	47.6401	Europe
Lolium temulentum	8.07042	47.388	Europe
Lolium temulentum	8.59425	47.2376	Europe
Lolium temulentum	8.00281	47.5119	Europe
Lolium temulentum	8.65925	47.192	Europe
Lolium temulentum	8.60109	47.5524	Europe
Lolium temulentum	6.30405	46.2482	Europe
Lolium temulentum	8.49949	47.7431	Europe
Lolium temulentum	-2.38196	53.9006	Europe
Lolium temulentum	-2.83491	53.7185	Europe
Lolium temulentum	-2.22879	53.7212	Europe
Lolium temulentum	1.44002	52.233	Europe
Lolium temulentum	1.46102	52.5022	Europe
Lolium temulentum	1.59342	52.3184	Europe
Lolium temulentum	1.60805	52.4978	Europe
Lolium temulentum	1.61977	52.2816	Europe
Lolium temulentum	13.08	47.79	Europe
Lolium temulentum	-0.339465	51.6421	Europe
Lolium temulentum	-0.332864	51.8218	Europe
Lolium temulentum	1.4595	52.201	Europe
Lolium temulentum	-3.34532	50.6569	Europe
Lolium temulentum	-3.48674	50.6552	Europe
Lolium temulentum	1.58616	52.2287	Europe
Lolium temulentum	5.0576	44.0046	Europe
Lolium temulentum	5.02821	43.9614	Europe
Lolium temulentum	4.30505	50.8285	Europe
Lolium temulentum	13.0899	55.7703	Europe
Lolium temulentum	4.07756	50.8911	Europe
Lolium temulentum	5.0544	43.9147	Europe
Lolium temulentum	5.6924	50.8289	Europe
Lolium temulentum	5.93024	50.6113	Europe
Lolium temulentum	4.39583	50.4056	Europe
Lolium temulentum	4.78364	52.5028	Europe
Lolium temulentum	12.0582	57.8625	Europe
Lolium temulentum	4.23462	50.6397	Europe
Lolium temulentum	24.7391	60.2571	Europe
Lolium temulentum	3.95667	50.4542	Europe
Lolium temulentum	4.92049	47.3395	Europe
Lolium temulentum	5.94222	50.6139	Europe
Lolium temulentum	5.0736	51.5754	Europe
Lolium temulentum	4.41809	50.3521	Europe
Lolium temulentum	4.96915	47.3605	Europe
Lolium temulentum	4.97727	47.3553	Europe
Lolium temulentum	4.33556	50.8361	Europe
Lolium temulentum	4.35	50.85	Europe
Lolium temulentum	4.36194	50.8558	Europe
Lolium temulentum	4.36111	50.8556	Europe
Lolium temulentum	1.14	41.76	Europe
Lolium temulentum	9.37	49.72	Europe
Lolium temulentum	11.48	48.08	Europe
Lolium temulentum	9.12	49.77	Europe
Lolium temulentum	9.04	50.12	Europe
Lolium temulentum	12.46	48.87	Europe
Lolium temulentum	9.12	49.67	Europe
Lolium temulentum	10.29	47.82	Europe
Lolium temulentum	11.04	47.82	Europe
Lolium temulentum	10.96	49.02	Europe
Lolium temulentum	9.37	49.97	Europe
Lolium temulentum	12.37	48.87	Europe
Lolium temulentum	11.46	48.07	Europe
Lolium temulentum	-3.71521	56.6749	Europe
Lolium temulentum	2.69726	42.3146	Europe
Lolium temulentum	2.93917	42.5847	Europe
Lolium temulentum	2.93927	42.4948	Europe
Lolium temulentum	2.98092	42.4997	Europe
Lolium temulentum	3.0085	42.7539	Europe
Lolium temulentum	2.63812	42.3564	Europe
Lolium temulentum	2.91992	42.5497	Europe
Lolium temulentum	4.36183	50.7836	Europe
Lolium temulentum	4.33347	50.7836	Europe
Lolium temulentum	27.7483	64.218	Europe
Lolium temulentum	-6.1469	52.8118	Europe
Lolium temulentum	13.71	47.08	Europe
Lolium temulentum	11.9537	57.7235	Europe
Lolium temulentum	4.30509	50.8016	Europe
Lolium temulentum	8.93063	47.4587	Europe
Lolium temulentum	9.06873	47.6367	Europe
Lolium temulentum	5.57528	50.6383	Europe
Lolium temulentum	22.3159	60.4499	Europe
Lolium temulentum	6.54768	53.2235	Europe
Lolium temulentum	5.77809	50.8916	Europe
Lolium temulentum	10.1399	44.0352	Europe
Lolium temulentum	10.148	44.0348	Europe
Lolium temulentum	4.76539	52.456	Europe
Lolium temulentum	5.22173	52.1371	Europe
Lolium temulentum	6.00956	50.8486	Europe
Lolium temulentum	2.57846	44.6545	Europe
Lolium temulentum	2.03739	48.7071	Europe
Lolium temulentum	11.975	58.3547	Europe
Lolium temulentum	2.03885	48.7063	Europe
Lolium temulentum	12.0526	57.6998	Europe
Lolium temulentum	1.98086	48.7008	Europe
Lolium temulentum	4.5697	51.2912	Europe
Lolium temulentum	4.3976	51.1835	Europe
Lolium temulentum	4.34039	51.1835	Europe
Lolium temulentum	5.31437	51.2517	Europe
Lolium temulentum	5.255	51.1443	Europe
Lolium temulentum	4.22727	50.752	Europe
Lolium temulentum	4.28389	50.788	Europe
Lolium temulentum	4.34062	50.788	Europe
Lolium temulentum	4.28383	50.824	Europe
Lolium temulentum	4.05628	50.8955	Europe
Lolium temulentum	4.45488	51.2195	Europe
Lolium temulentum	4.39763	51.2195	Europe
Lolium temulentum	2.95369	45.2313	Europe
Lolium temulentum	-4.83377	51.9838	Europe
Lolium temulentum	4.89555	52.3474	Europe
Lolium temulentum	8.25858	46.8807	Europe
Lolium temulentum	12.7173	56.0354	Europe
Lolium temulentum	12.0174	57.7874	Europe
Lolium temulentum	4.47917	51.8955	Europe
Lolium temulentum	11.023	59.9494	Europe
Lolium temulentum	4.46446	51.9044	Europe
Lolium temulentum	1.36123	51.9654	Europe
Lolium temulentum	4.47693	51.8933	Europe
Lolium temulentum	5.27762	52.1506	Europe
Lolium temulentum	11.4807	58.2499	Europe
Lolium temulentum	6.87545	53.232	Europe
Lolium temulentum	22.2603	60.4569	Europe
Lolium temulentum	7.60359	47.1983	Europe
Lolium temulentum	6.49993	53.2132	Europe
Lolium temulentum	6.5186	53.2129	Europe
Lolium temulentum	4.63911	52.0624	Europe
Lolium temulentum	5.29469	52.1462	Europe
Lolium temulentum	5.85673	52.0118	Europe
Lolium temulentum	-2.47025	53.6306	Europe
Lolium temulentum	-3.22507	51.4676	Europe
Lolium temulentum	5.85621	52.0108	Europe
Lolium temulentum	-2.62725	51.4408	Europe
Lolium temulentum	3.61907	51.598	Europe
Lolium temulentum	3.84461	51.3315	Europe
Lolium temulentum	37.2606	55.9341	Europe
Lolium temulentum	3.8197	51.3271	Europe
Lolium temulentum	3.82229	51.2146	Europe
Lolium temulentum	4.83369	46.6576	Europe
Lolium temulentum	4.75403	46.6543	Europe
Lolium temulentum	5.09397	44.9945	Europe
Lolium temulentum	4.69972	44.551	Europe
Lolium temulentum	4.76442	46.6215	Europe
Lolium temulentum	4.89507	46.6194	Europe
Lolium temulentum	3.4508	45.8237	Europe
Lolium temulentum	4.74842	44.5538	Europe
Lolium temulentum	5.09656	45.0109	Europe
Lolium temulentum	4.54229	46.6447	Europe
Lolium temulentum	8.96526	44.4354	Europe
Lolium temulentum	11.5513	58.1254	Europe
Lolium temulentum	23.0363	63.8112	Europe
Lolium temulentum	11.0765	43.918	Europe
Lolium temulentum	5.04102	52.5589	Europe
Lolium temulentum	5.59587	51.6015	Europe
Lolium temulentum	-3.21422	56.3214	Europe
Lolium temulentum	9.2	41.3667	Europe
Lolium temulentum	9.4	41.95	Europe
Lolium temulentum	4.39182	51.9038	Europe
Lolium temulentum	6.2136	61.8606	Europe
Lolium temulentum	46.5401	61.2046	Europe
Lolium temulentum	11.69	50.06	Europe
Lolium temulentum	8.97742	46.7833	Europe
Lolium temulentum	7.53769	47.2434	Europe
Lolium temulentum	9.1738	46.7805	Europe
Lolium temulentum	9.5253	46.8506	Europe
Lolium temulentum	9.37177	46.8223	Europe
Lolium temulentum	9.44928	46.8173	Europe
Lolium temulentum	9.57005	46.8638	Europe
Lolium temulentum	9.59591	46.8936	Europe
Lolium temulentum	9.58735	47.0092	Europe
Lolium temulentum	9.57362	46.9537	Europe
Lolium temulentum	-2.65444	51.8318	Europe
Lolium temulentum	25.9833	39.2333	Europe
Lolium temulentum	6.02313	49.5063	Europe
Lolium temulentum	4.96707	52.3623	Europe
Lolium temulentum	3.686	44.0219	Europe
Lolium temulentum	3.43655	44.0231	Europe
Lolium temulentum	3.43794	44.2031	Europe
Lolium temulentum	3.45203	44.1717	Europe
Lolium temulentum	3.48065	43.9906	Europe
Lolium temulentum	3.62774	44.0259	Europe
Lolium temulentum	6.77077	53.1762	Europe
Lolium temulentum	11.9188	57.8668	Europe
Lolium temulentum	14.1524	56.0319	Europe
Lolium temulentum	37.0495	53.9871	Europe
Lolium temulentum	5.05934	52.5402	Europe
Lolium temulentum	4.91217	52.4092	Europe
Lolium temulentum	7.42418	48.5084	Europe
Lolium temulentum	4.53	47.49	Europe
Lolium temulentum	11.3446	43.8329	Europe
Lolium temulentum	25.3782	41.6309	Europe
Lolium temulentum	7.8668	47.1077	Europe
Lolium temulentum	25.6173	43.0752	Europe
Lolium temulentum	5.40523	52.2488	Europe
Lolium temulentum	8.13145	47.1964	Europe
Lolium temulentum	-1.7875	51.0242	Europe
Lolium temulentum	9.3327	58.758	Europe
Lolium temulentum	26.75	58.35	Europe
Lolium temulentum	-1.31072	54.2587	Europe
Lolium temulentum	54.3193	59.3248	Europe
Lolium temulentum	5.86957	51.7681	Europe
Lolium temulentum	5.67938	51.2261	Europe
Lolium temulentum	3.19415	46.0946	Europe
Lolium temulentum	5.93182	51.8798	Europe
Lolium temulentum	11.591	59.3266	Europe
Lolium temulentum	4.38833	50.8625	Europe
Lolium temulentum	5.77215	51.8894	Europe
Lolium temulentum	25.0833	59.35	Europe
Lolium temulentum	-2.64	42.61	Europe
Lolium temulentum	19.9737	51.317	Europe
Lolium temulentum	23.1489	42.7092	Europe
Lolium temulentum	8.71334	59.978	Europe
Lolium temulentum	8.7133	59.978	Europe
Lolium temulentum	23.4073	43.0524	Europe
Lolium temulentum	5.43123	52.8762	Europe
Lolium temulentum	6.04153	52.1319	Europe
Lolium temulentum	6.94789	46.7476	Europe
Lolium temulentum	7.20962	46.7485	Europe
Lolium temulentum	7.14418	46.7483	Europe
Lolium temulentum	7.21019	46.6135	Europe
Lolium temulentum	7.07875	46.7481	Europe
Lolium temulentum	6.94748	46.7926	Europe
Lolium temulentum	7.14394	46.7933	Europe
Lolium temulentum	2.57157	42.9435	Europe
Lolium temulentum	4.70528	50.8967	Europe
Lolium temulentum	13.0519	55.6341	Europe
Lolium temulentum	10.781	59.9439	Europe
Lolium temulentum	4.80202	52.4935	Europe
Lolium temulentum	2.55864	42.9498	Europe
Lolium temulentum	2.73561	47.9127	Europe
Lolium temulentum	6.00753	52.1041	Europe
Lolium temulentum	2.73428	47.9122	Europe
Lolium temulentum	2.79927	47.8952	Europe
Lolium temulentum	10.7706	59.9171	Europe
Lolium temulentum	10.7704	59.9177	Europe
Lolium temulentum	19.7408	50.1722	Europe
Lolium temulentum	14.2926	55.9236	Europe
Lolium temulentum	26.5833	58.45	Europe
Lolium temulentum	5.33496	53.0763	Europe
Lolium temulentum	26.5376	60.8141	Europe
Lolium temulentum	4.96706	52.353	Europe
Lolium temulentum	8.96239	47.4121	Europe
Lolium temulentum	24.4167	59.35	Europe
Lolium temulentum	23.75	39.1333	Europe
Lolium temulentum	8.49789	47.3867	Europe
Lolium temulentum	11.9862	57.7161	Europe
Lolium temulentum	5.85827	51.7902	Europe
Lolium temulentum	5.56767	51.6112	Europe
Lolium temulentum	5.81513	51.8263	Europe
Lolium temulentum	-2.59551	52.3131	Europe
Lolium temulentum	37.5623	55.7634	Europe
Lolium temulentum	5.7858	51.7905	Europe
Lolium temulentum	5.52436	51.6113	Europe
Lolium temulentum	11.9308	57.6918	Europe
Lolium temulentum	5.71333	51.7907	Europe
Lolium temulentum	5.02274	52.5964	Europe
Lolium temulentum	5.52399	51.6113	Europe
Lolium temulentum	5.13164	45.9847	Europe
Lolium temulentum	1.52643	45.2312	Europe
Lolium temulentum	5.65573	51.8538	Europe
Lolium temulentum	35.8289	53.2184	Europe
Lolium temulentum	14.7228	56.876	Europe
Lolium temulentum	16.1154	49.4794	Europe
Lolium temulentum	12.0005	57.7433	Europe
Lolium temulentum	37.4637	55.5018	Europe
Lolium temulentum	8.50972	47.3903	Europe
Lolium temulentum	-1.64145	51.4734	Europe
Lolium temulentum	4.26875	49.1501	Europe
Lolium temulentum	4.67222	48.8046	Europe
Lolium temulentum	4.65175	48.821	Europe
Lolium temulentum	4.69164	48.8357	Europe
Lolium temulentum	3.89309	48.5934	Europe
Lolium temulentum	3.85938	48.5893	Europe
Lolium temulentum	3.89483	48.5081	Europe
Lolium temulentum	3.84087	48.4957	Europe
Lolium temulentum	3.92613	48.5892	Europe
Lolium temulentum	3.88024	48.522	Europe
Lolium temulentum	3.88175	48.6119	Europe
Lolium temulentum	5.78501	51.7006	Europe
Lolium temulentum	5.7866	51.8804	Europe
Lolium temulentum	5.81547	51.8623	Europe
Lolium temulentum	11.9504	57.7224	Europe
Lolium temulentum	37.5465	55.6045	Europe
Lolium temulentum	37.5632	55.5845	Europe
Lolium temulentum	2.92861	51.2153	Europe
Lolium temulentum	6.73312	51.9632	Europe
Lolium temulentum	7.5376	47.1984	Europe
Lolium temulentum	23.8677	52.7007	Europe
Lolium temulentum	11.9715	57.7319	Europe
Lolium temulentum	11.9888	57.8713	Europe
Lolium temulentum	35.0241	54.3458	Europe
Lolium temulentum	34.9894	54.3325	Europe
Lolium temulentum	5.84423	51.8352	Europe
Lolium temulentum	-0.47923	46.1348	Europe
Lolium temulentum	4.42466	44.7518	Europe
Lolium temulentum	34.992	54.3379	Europe
Lolium temulentum	13.2252	55.686	Europe
Lolium temulentum	5.23972	50.5186	Europe
Lolium temulentum	-0.123055	48.7175	Europe
Lolium temulentum	4.37722	50.8675	Europe
Lolium temulentum	5.83332	51.7862	Europe
Lolium temulentum	12.8562	56.6733	Europe
Lolium temulentum	16.4671	56.6482	Europe
Lolium temulentum	41.0428	57.0139	Europe
Lolium temulentum	9.05096	47.0522	Europe
Lolium temulentum	14.1607	56.0044	Europe
Lolium temulentum	5.9424	52.7336	Europe
Lolium temulentum	4.34556	50.7661	Europe
Lolium temulentum	4.38417	50.8789	Europe
Lolium temulentum	16.3582	56.6694	Europe
Lolium temulentum	16.3653	56.6644	Europe
Lolium temulentum	16.4599	56.5771	Europe
Lolium temulentum	38.0444	55.6347	Europe
Lolium temulentum	24.9252	60.1704	Europe
Lolium temulentum	7.67133	47.6029	Europe
Lolium temulentum	0.68433	45.5298	Europe
Lolium temulentum	1.51912	45.1435	Europe
Lolium temulentum	1.74055	45.7111	Europe
Lolium temulentum	1.45975	45.1104	Europe
Lolium temulentum	4.70133	48.783	Europe
Lolium temulentum	13.271	57.8151	Europe
Lolium temulentum	14.1524	56.0319	Europe
Lolium temulentum	14.2051	55.6986	Europe
Lolium temulentum	36.9715	56.1842	Europe
Lolium temulentum	37.5096	56.172	Europe
Lolium temulentum	36.9715	56.1842	Europe
Lolium temulentum	36.9279	56.2078	Europe
Lolium temulentum	37.6954	55.8327	Europe
Lolium temulentum	36.9714	56.1842	Europe
Lolium temulentum	5.92853	51.9737	Europe
Lolium temulentum	2.38637	48.9142	Europe
Lolium temulentum	2.38638	48.8834	Europe
Lolium temulentum	4.24586	46.8084	Europe
Lolium temulentum	1.75084	50.2636	Europe
Lolium temulentum	2.4997	49.7298	Europe
Lolium temulentum	2.38453	48.9125	Europe
Lolium temulentum	-3.14981	51.4836	Europe
Lolium temulentum	4.40595	51.9219	Europe
Lolium temulentum	4.49352	51.9046	Europe
Lolium temulentum	13.016	55.6131	Europe
Lolium temulentum	13.0028	55.6069	Europe
Lolium temulentum	5.79988	53.3183	Europe
Lolium temulentum	8.56142	47.35	Europe
Lolium temulentum	4.77579	52.5176	Europe
Lolium temulentum	4.78359	52.5215	Europe
Lolium temulentum	4.98421	51.8378	Europe
Lolium temulentum	8.06971	47.5565	Europe
Lolium temulentum	-2.22918	53.7931	Europe
Lolium temulentum	-2.79637	51.6511	Europe
Lolium temulentum	-0.36897	46.169	Europe
Lolium temulentum	10.04	49.72	Europe
Lolium temulentum	17.7895	59.3871	Europe
Lolium temulentum	8.95216	45.8839	Europe
Lolium temulentum	13.0786	55.9386	Europe
Lolium temulentum	35.9119	56.8596	Europe
Lolium temulentum	37.968	55.5113	Europe
Lolium temulentum	7.0075	46.1119	Europe
Lolium temulentum	13.8469	58.3891	Europe
Lolium temulentum	8.9231	47.1889	Europe
Lolium temulentum	9.32677	47.4079	Europe
Lolium temulentum	7.01824	46.1182	Europe
Lolium temulentum	2.69	39.58	Europe
Lolium temulentum	24.2626	65.8143	Europe
Lolium temulentum	10.7716	59.935	Europe
Lolium temulentum	4.49497	51.9028	Europe
Lolium temulentum	4.5131	51.9028	Europe
Lolium temulentum	5.52783	51.8829	Europe
Lolium temulentum	8.9534	45.9289	Europe
Lolium temulentum	6.62074	46.7458	Europe
Lolium temulentum	9.46263	47.4956	Europe
Lolium temulentum	6.62006	46.7907	Europe
Lolium temulentum	2.12	41.41	Europe
Lolium temulentum	8.52017	47.3583	Europe
Lolium temulentum	8.51046	47.379	Europe
Lolium temulentum	8.53253	47.3793	Europe
Lolium temulentum	19.4253	50.4902	Europe
Lolium temulentum	4.80201	52.5028	Europe
Lolium temulentum	6.81337	47.0618	Europe
Lolium temulentum	1.53569	45.1847	Europe
Lolium temulentum	1.53332	45.2747	Europe
Lolium temulentum	4.39028	51.1978	Europe
Lolium temulentum	4.98381	51.8368	Europe
Lolium temulentum	4.76118	52.5085	Europe
Lolium temulentum	4.73012	52.0438	Europe
Lolium temulentum	6.2892	51.895	Europe
Lolium temulentum	7.6047	47.5581	Europe
Lolium temulentum	6.78941	43.7781	Europe
Lolium temulentum	9.21667	41.4	Europe
Lolium temulentum	5.25778	50.4911	Europe
Lolium temulentum	4.79076	52.4997	Europe
Lolium temulentum	8.53477	47.3586	Europe
Lolium temulentum	41.5067	55.5063	Europe
Lolium temulentum	13.0778	56.1925	Europe
Lolium temulentum	-0.024444	46.9461	Europe
Lolium temulentum	17.3158	62.4761	Europe
Lolium temulentum	17.3076	62.4737	Europe
Lolium temulentum	15.7442	48.2677	Europe
Lolium temulentum	6.79808	47.6537	Europe
Lolium temulentum	17.3265	62.4646	Europe
Lolium temulentum	8.84798	44.4443	Europe
Lolium temulentum	7.30458	43.9708	Europe
Lolium temulentum	6.78359	43.7295	Europe
Lolium temulentum	7.23881	43.9275	Europe
Lolium temulentum	4.62626	51.7887	Europe
Lolium temulentum	7.29902	43.9394	Europe
Lolium temulentum	6.78946	43.7781	Europe
Lolium temulentum	2.01	41.29	Europe
Lolium temulentum	18.1053	59.31	Europe
Lolium temulentum	7.29897	43.9395	Europe
Lolium temulentum	23.0144	61.4251	Europe
Lolium temulentum	17.3339	62.4681	Europe
Lolium temulentum	17.3257	62.4442	Europe
Lolium temulentum	11.919	46.7188	Europe
Lolium temulentum	4.65861	51.8001	Europe
Lolium temulentum	11.54	48.72	Europe
Lolium temulentum	2.93803	43.664	Europe
Lolium temulentum	3.06197	43.664	Europe
Lolium temulentum	3.04952	43.6668	Europe
Lolium temulentum	2.95487	43.6737	Europe
Lolium temulentum	6.2441	43.4415	Europe
Lolium temulentum	8.60405	47.6873	Europe
Lolium temulentum	4.33011	52.056	Europe
Lolium temulentum	8.5343	47.3579	Europe
Lolium temulentum	8.53346	47.3791	Europe
Lolium temulentum	8.35	47.2833	Europe
Lolium temulentum	14.3082	55.9269	Europe
Lolium temulentum	4.9882	51.8354	Europe
Lolium temulentum	8.65677	47.1966	Europe
Lolium temulentum	-2.22928	53.8111	Europe
Lolium temulentum	4.25632	46.8096	Europe
Lolium temulentum	7.96205	49.0186	Europe
Lolium temulentum	2.16	41.38	Europe
Lolium temulentum	15.7534	58.7124	Europe
Lolium temulentum	15.7708	58.7098	Europe
Lolium temulentum	8.78768	47.3379	Europe
Lolium temulentum	5.7275	49.7583	Europe
Lolium temulentum	8.7946	47.3254	Europe
Lolium temulentum	9.5746	47.2349	Europe
Lolium temulentum	4.70427	48.8729	Europe
Lolium temulentum	4.30208	49.1477	Europe
Lolium temulentum	6.66535	43.7824	Europe
Lolium temulentum	6.63291	43.7479	Europe
Lolium temulentum	4.77234	47.4249	Europe
Lolium temulentum	12.2504	57.106	Europe
Lolium temulentum	13.4484	55.3939	Europe
Lolium temulentum	13.0831	55.6553	Europe
Lolium temulentum	14.3489	55.557	Europe
Lolium temulentum	13.5262	55.4005	Europe
Lolium temulentum	11.6272	46.7394	Europe
Lolium temulentum	12.2124	58.7701	Europe
Lolium temulentum	13.0235	55.5903	Europe
Lolium temulentum	11.52	49.49	Europe
Lolium temulentum	3.76029	51.5608	Europe
Lolium temulentum	8.77322	46.471	Europe
Lolium temulentum	2.69302	43.1238	Europe
Lolium temulentum	5.53361	49.5675	Europe
Lolium temulentum	5.29778	50.4833	Europe
Lolium temulentum	12.53	38.0183	Europe
Lolium temulentum	11.6838	46.7013	Europe
Lolium temulentum	6.54333	50.4964	Europe
Lolium temulentum	3.76692	51.2891	Europe
Lolium temulentum	-2.3664	52.1028	Europe
Lolium temulentum	-2.16234	52.1931	Europe
Lolium temulentum	-1.9868	52.1393	Europe
Lolium temulentum	-2.24991	52.157	Europe
Lolium temulentum	-2.22121	52.265	Europe
Lolium temulentum	-2.39656	52.2106	Europe
Lolium temulentum	-2.10386	52.2112	Europe
Lolium temulentum	-2.07441	52.1033	Europe
Lolium temulentum	-2.24981	52.139	Europe
Lolium temulentum	-5.06728	50.1565	Europe
Lolium temulentum	2.38733	48.8143	Europe
Lolium temulentum	0.178828	47.3168	Europe
Lolium temulentum	0.865693	47.5542	Europe
Lolium temulentum	0.904398	47.3185	Europe
Lolium temulentum	0.980477	47.3052	Europe
Lolium temulentum	0.989622	47.2751	Europe
Lolium temulentum	0.856731	47.2907	Europe
Lolium temulentum	0.540165	47.3009	Europe
Lolium temulentum	0.45189	47.2756	Europe
Lolium temulentum	0.204222	47.073	Europe
Lolium temulentum	0.4615	47.1693	Europe
Lolium temulentum	0.269528	47.0785	Europe
Lolium temulentum	0.909306	47.036	Europe
Lolium temulentum	0.913377	46.9157	Europe
Lolium temulentum	2.38744	48.7935	Europe
Lolium temulentum	0.15305	47.3204	Europe
Lolium temulentum	0.95056	47.2472	Europe
Lolium temulentum	0.42631	47.1467	Europe
Lolium temulentum	0.8184	47.2448	Europe
Lolium temulentum	0.9574	47.0672	Europe
Lolium temulentum	0.55002	47.3295	Europe
Lolium temulentum	0.80739	47.5147	Europe
Lolium temulentum	0.16729	47.0505	Europe
Lolium temulentum	0.94712	47.3372	Europe
Lolium temulentum	0.96419	46.8872	Europe
Lolium temulentum	0.29894	47.0537	Europe
Lolium temulentum	0.68238	47.3322	Europe
Lolium temulentum	0.422	47.2366	Europe
Lolium temulentum	6.01162	43.1722	Europe
Lolium temulentum	7.37555	48.4667	Europe
Lolium temulentum	7.3807	48.641	Europe
Lolium temulentum	2.27692	49.8525	Europe
Lolium temulentum	2.38771	48.8123	Europe
Lolium temulentum	7.36658	48.4433	Europe
Lolium temulentum	6.04289	43.1615	Europe
Lolium temulentum	2.63	41.96	Europe
Lolium temulentum	11.917	57.6302	Europe
Lolium temulentum	7.30576	44.0293	Europe
Lolium temulentum	13.1018	55.9403	Europe
Lolium temulentum	13.105	55.9245	Europe
Lolium temulentum	7.9645	58.1515	Europe
Lolium temulentum	5.81417	50.535	Europe
Lolium temulentum	11.37	48.17	Europe
Lolium temulentum	10.7827	43.8864	Europe
Lolium temulentum	10.2942	42.7822	Europe
Lolium temulentum	10.5936	44.0104	Europe
Lolium temulentum	11.9327	43.7065	Europe
Lolium temulentum	11.5407	43.7288	Europe
Lolium temulentum	4.84262	46.573	Europe
Lolium temulentum	4.08554	46.2756	Europe
Lolium temulentum	4.10373	46.2695	Europe
Lolium temulentum	-3.81175	48.6774	Europe
Lolium temulentum	0.12838	45.6817	Europe
Lolium temulentum	0.02172	45.2961	Europe
Lolium temulentum	7.29256	44.0272	Europe
Lolium temulentum	7.30581	44.0293	Europe
Lolium temulentum	7.80246	47.3328	Europe
Lolium temulentum	37.8472	56.0104	Europe
Lolium temulentum	4.96305	50.4025	Europe
Lolium temulentum	11.71	49.22	Europe
Lolium temulentum	4.72422	46.2959	Europe
Lolium temulentum	4.75281	46.2614	Europe
Lolium temulentum	0.40025	47.6865	Europe
Lolium temulentum	5.89004	47.8171	Europe
Lolium temulentum	6.15499	47.6318	Europe
Lolium temulentum	5.52162	47.4264	Europe
Lolium temulentum	0.40025	47.6865	Europe
Lolium temulentum	5.5819	47.463	Europe
Lolium temulentum	6.21774	47.8476	Europe
Lolium temulentum	16.4599	56.5771	Europe
Lolium temulentum	4.50805	51.9047	Europe
Lolium temulentum	11.37	48.22	Europe
Lolium temulentum	8.71011	47.6128	Europe
Lolium temulentum	11.12	49.72	Europe
Lolium temulentum	0.392657	47.7183	Europe
Lolium temulentum	5.84611	50.5814	Europe
Lolium temulentum	4.93046	52.3717	Europe
Lolium temulentum	4.94877	52.3717	Europe
Lolium temulentum	8.73502	47.5959	Europe
Lolium temulentum	8.20127	47.4658	Europe
Lolium temulentum	-2.38163	53.8646	Europe
Lolium temulentum	8.27273	45.0954	Europe
Lolium temulentum	10.87	49.87	Europe
Lolium temulentum	9.06597	47.5468	Europe
Lolium temulentum	14.1595	57.782	Europe
Lolium temulentum	4.55214	51.8781	Europe
Lolium temulentum	4.50787	51.9137	Europe
Lolium temulentum	9.68813	59.0991	Europe
Lolium temulentum	13.9947	41.7544	Europe
Lolium temulentum	6.55826	46.5654	Europe
Lolium temulentum	5.7535	58.5166	Europe
Lolium temulentum	5.79763	58.5042	Europe
Lolium temulentum	5.80493	58.5179	Europe
Lolium temulentum	5.81473	58.5047	Europe
Lolium temulentum	9.39255	48.5556	Europe
Lolium temulentum	12.4321	58.7453	Europe
Lolium temulentum	8.5346	47.3731	Europe
Lolium temulentum	8.75232	44.4289	Europe
Lolium temulentum	15.1268	56.4979	Europe
Lolium temulentum	37.5449	55.5652	Europe
Lolium temulentum	7.82499	58.705	Europe
Lolium temulentum	4.50778	50.8258	Europe
Lolium temulentum	8.92084	47.3071	Europe
Lolium temulentum	25.4106	64.9334	Europe
Lolium temulentum	8.75401	47.4847	Europe
Lolium temulentum	5.71557	53.2117	Europe
Lolium temulentum	8.13555	47.5112	Europe
Lolium temulentum	8.93017	47.2799	Europe
Lolium temulentum	9.53098	46.8414	Europe
Lolium temulentum	7.56357	58.9763	Europe
Lolium temulentum	11.57	48.16	Europe
Lolium temulentum	7.40564	47.1984	Europe
Lolium temulentum	11.51	48.17	Europe
Lolium temulentum	9.94898	50.7133	Europe
Lolium temulentum	5.56947	52.0607	Europe
Lolium temulentum	11.37	49.62	Europe
Lolium temulentum	8.51784	47.3844	Europe
Lolium temulentum	11.54	48.17	Europe
Lolium temulentum	11.62	48.17	Europe
Lolium temulentum	10.96	48.77	Europe
Lolium temulentum	-5.54104	50.125	Europe
Lolium temulentum	-5.15351	50.1902	Europe
Lolium temulentum	-0.74717	46.947	Europe
Lolium temulentum	-0.31364	46.7494	Europe
Lolium temulentum	0.11405	46.437	Europe
Lolium temulentum	0.94376	46.3208	Europe
Lolium temulentum	0.54102	46.7196	Europe
Lolium temulentum	0.20181	46.8386	Europe
Lolium temulentum	-0.09741	46.3874	Europe
Lolium temulentum	0.16371	46.4464	Europe
Lolium temulentum	-0.1754	46.3161	Europe
Lolium temulentum	-0.50511	46.7626	Europe
Lolium temulentum	0.89565	46.4264	Europe
Lolium temulentum	3.047	50.6319	Europe
Lolium temulentum	-0.31708	46.5556	Europe
Lolium temulentum	0.4603	46.5641	Europe
Lolium temulentum	4.76436	52.2838	Europe
Lolium temulentum	8.54729	47.365	Europe
Lolium temulentum	5.84667	50.5806	Europe
Lolium temulentum	9.9922	50.6586	Europe
Lolium temulentum	4.91222	52.4935	Europe
Lolium temulentum	4.67377	52.4277	Europe
Lolium temulentum	-2.25092	52.3368	Europe
Lolium temulentum	0.3969	46.6352	Europe
Lolium temulentum	-1.98614	54.2966	Europe
Lolium temulentum	3.64105	46.8558	Europe
Lolium temulentum	3.59116	46.9037	Europe
Lolium temulentum	4.72512	49.5021	Europe
Lolium temulentum	4.86961	49.6797	Europe
Lolium temulentum	5.00453	49.5877	Europe
Lolium temulentum	4.31347	49.5971	Europe
Lolium temulentum	4.72814	49.5919	Europe
Lolium temulentum	4.58715	49.5039	Europe
Lolium temulentum	4.40399	44.6601	Europe
Lolium temulentum	5.58125	45.6977	Europe
Lolium temulentum	5.27389	45.6024	Europe
Lolium temulentum	4.9617	45.772	Europe
Lolium temulentum	7.33732	43.7583	Europe
Lolium temulentum	4.91194	45.7347	Europe
Lolium temulentum	11.9202	54.9183	Europe
Lolium temulentum	7.28546	43.7597	Europe
Lolium temulentum	13.8469	58.3891	Europe
Lolium temulentum	11.5281	58.3245	Europe
Lolium temulentum	13.9435	58.7551	Europe
Lolium temulentum	4.31467	52.0919	Europe
Lolium temulentum	7.28551	43.7597	Europe
Lolium temulentum	17.5473	63.0082	Europe
Lolium temulentum	17.0339	59.3756	Europe
Lolium temulentum	4.45028	44.6446	Europe
Lolium temulentum	10.9353	59.2096	Europe
Lolium temulentum	9.79	50.32	Europe
Lolium temulentum	10.12	49.37	Europe
Lolium temulentum	9.96	50.42	Europe
Lolium temulentum	10.12	50.52	Europe
Lolium temulentum	11.87	49.47	Europe
Lolium temulentum	10.21	47.42	Europe
Lolium temulentum	11.79	48.92	Europe
Lolium temulentum	9.96	49.77	Europe
Lolium temulentum	13.46	48.57	Europe
Lolium temulentum	9.79	50.37	Europe
Lolium temulentum	11.37	47.97	Europe
Lolium temulentum	10.54	48.82	Europe
Lolium temulentum	11.12	49.97	Europe
Lolium temulentum	12.37	47.92	Europe
Lolium temulentum	10.04	48.37	Europe
Lolium temulentum	8.95465	45.9739	Europe
Lolium temulentum	6.945	47.0625	Europe
Lolium temulentum	6.88012	46.9722	Europe
Lolium temulentum	7.67113	47.558	Europe
Lolium temulentum	6.618	46.9256	Europe
Lolium temulentum	-0.60624	46.879	Europe
Lolium temulentum	8.07311	45.0552	Europe
Lolium temulentum	8.10337	45.1932	Europe
Lolium temulentum	5.14271	49.5853	Europe
Lolium temulentum	13.4526	57.9963	Europe
Lolium temulentum	8.49099	47.5928	Europe
Lolium temulentum	7.47146	46.9286	Europe
Lolium temulentum	13.8801	57.9199	Europe
Lolium temulentum	12.4048	57.791	Europe
Lolium temulentum	9.65953	58.9735	Europe
Lolium temulentum	15.8764	52.3626	Europe
Lolium temulentum	-2.25128	57.4051	Europe
Lolium temulentum	13.04	47.98	Europe
Lolium temulentum	13.13	47.77	Europe
Lolium temulentum	13.13	47.83	Europe
Lolium temulentum	13.29	47.77	Europe
Lolium temulentum	13.21	47.83	Europe
Lolium temulentum	13.04	47.83	Europe
Lolium temulentum	13.04	47.73	Europe
Lolium temulentum	0.994518	47.0925	Europe
Lolium temulentum	4.85709	46.7932	Europe
Lolium temulentum	4.90136	46.7994	Europe
Lolium temulentum	6.77753	43.5984	Europe
Lolium temulentum	16.0619	58.4248	Europe
Lolium temulentum	16.3217	58.4805	Europe
Lolium temulentum	11.29	49.37	Europe
Lolium temulentum	6.9483	46.7026	Europe
Lolium temulentum	8.13496	47.4662	Europe
Lolium temulentum	7.14784	46.0736	Europe
Lolium temulentum	4.30543	43.8362	Europe
Lolium temulentum	4.34761	43.8446	Europe
Lolium temulentum	1.5332	49.0823	Europe
Lolium temulentum	1.54769	49.1034	Europe
Lolium temulentum	8.54057	47.3196	Europe
Lolium temulentum	7.6	50.3667	Europe
Lolium temulentum	12.4121	58.329	Europe
Lolium temulentum	11.9308	43.7069	Europe
Lolium temulentum	4.59631	48.7312	Europe
Lolium temulentum	4.57636	48.7663	Europe
Lolium temulentum	4.56257	48.6949	Europe
Lolium temulentum	4.56526	48.7848	Europe
Lolium temulentum	7.17183	48.0296	Europe
Lolium temulentum	6.85635	43.5751	Europe
Lolium temulentum	6.77758	43.5984	Europe
Lolium temulentum	14.2592	40.8678	Europe
Lolium temulentum	21.6833	39.6667	Europe
Lolium temulentum	36.9849	56.2313	Europe
Lolium temulentum	5.84639	50.5811	Europe
Lolium temulentum	36.2985	55.6232	Europe
Lolium temulentum	9.01784	45.928	Europe
Lolium temulentum	3.45153	45.9138	Europe
Lolium temulentum	3.322	45.8242	Europe
Lolium temulentum	5.90083	50.6022	Europe
Lolium temulentum	11.12	49.42	Europe
Lolium temulentum	11.8132	57.7553	Europe
Lolium temulentum	6.12361	49.9856	Europe
Lolium temulentum	6.17335	46.2918	Europe
Lolium temulentum	7.60484	47.6031	Europe
Lolium temulentum	-0.27119	47.7597	Europe
Lolium temulentum	0.78879	47.9646	Europe
Lolium temulentum	-3.67028	48.6217	Europe
Lolium temulentum	-4.50249	48.4003	Europe
Lolium temulentum	-3.85598	48.5761	Europe
Lolium temulentum	0.22237	47.9945	Europe
Lolium temulentum	1.81182	47.3595	Europe
Lolium temulentum	13.8407	55.4327	Europe
Lolium temulentum	37.8216	54.4352	Europe
Lolium temulentum	5.1875	50.1253	Europe
Lolium temulentum	8.86519	47.3104	Europe
Lolium temulentum	7.53794	47.3783	Europe
Lolium temulentum	7.99621	46.8823	Europe
Lolium temulentum	17.5978	58.9352	Europe
Lolium temulentum	8.64938	47.6256	Europe
Lolium temulentum	7.93476	47.3323	Europe
Lolium temulentum	8.93569	47.6385	Europe
Lolium temulentum	8.73722	47.6859	Europe
Lolium temulentum	8.53603	47.5297	Europe
Lolium temulentum	7.25666	47.148	Europe
Lolium temulentum	8.60208	47.5973	Europe
Lolium temulentum	3.80563	43.6611	Europe
Lolium temulentum	3.36738	43.5797	Europe
Lolium temulentum	15.6306	60.6078	Europe
Lolium temulentum	13.3456	58.1244	Europe
Lolium temulentum	0.729546	47.9185	Europe
Lolium temulentum	13.3456	58.1244	Europe
Lolium temulentum	16.6417	48.0233	Europe
Lolium temulentum	13.1015	58.0692	Europe
Lolium temulentum	12.5524	58.3313	Europe
Lolium temulentum	13.5979	60.0042	Europe
Lolium temulentum	7.5179	58.0101	Europe
Lolium temulentum	14.8119	56.8775	Europe
Lolium temulentum	11.55	48.11	Europe
Lolium temulentum	11.79	48.42	Europe
Lolium temulentum	11.59	48.17	Europe
Lolium temulentum	11.62	48.27	Europe
Lolium temulentum	4.30338	43.7462	Europe
Lolium temulentum	4.17927	43.7476	Europe
Lolium temulentum	1.48604	45.6051	Europe
Lolium temulentum	4.15837	43.7756	Europe
Lolium temulentum	4.30894	43.7894	Europe
Lolium temulentum	1.52378	45.6349	Europe
Lolium temulentum	14.4304	57.9966	Europe
Lolium temulentum	11.2591	58.6905	Europe
Lolium temulentum	11.2591	58.6905	Europe
Lolium temulentum	11.57	48.12	Europe
Lolium temulentum	7.14492	46.6134	Europe
Lolium temulentum	24.953	60.1574	Europe
Lolium temulentum	11.54	48.12	Europe
Lolium temulentum	8.37982	47.1823	Europe
Lolium temulentum	8.53991	47.1862	Europe
Lolium temulentum	8.51782	47.1677	Europe
Lolium temulentum	8.44388	47.2061	Europe
Lolium temulentum	7.24858	46.2294	Europe
Lolium temulentum	7.20788	47.1532	Europe
Lolium temulentum	2.18021	44.6511	Europe
Lolium temulentum	2.38086	44.6739	Europe
Lolium temulentum	2.83812	44.9287	Europe
Lolium temulentum	3.86568	45.0235	Europe
Lolium temulentum	24.7333	40.6833	Europe
Lolium temulentum	24.3167	40.15	Europe
Lolium temulentum	36.0327	55.6436	Europe
Lolium temulentum	17.2934	62.3841	Europe
Lolium temulentum	21.5402	63.1325	Europe
Lolium temulentum	7.93559	47.4222	Europe
Lolium temulentum	-2.74826	52.6718	Europe
Lolium temulentum	3.80472	50.4506	Europe
Lolium temulentum	3.62611	50.6	Europe
Lolium temulentum	11.04	49.47	Europe
Lolium temulentum	8.1911	46.7462	Europe
Lolium temulentum	7.60222	46.7486	Europe
Lolium temulentum	7.60208	46.7036	Europe
Lolium temulentum	4.22444	50.1344	Europe
Lolium temulentum	8.93442	47.5935	Europe
Lolium temulentum	-3.04851	52.8584	Europe
Lolium temulentum	1.70475	47.9654	Europe
Lolium temulentum	1.91647	47.9352	Europe
Lolium temulentum	1.88561	47.8588	Europe
Lolium temulentum	5.38368	46.8646	Europe
Lolium temulentum	2.5256	46.7261	Europe
Lolium temulentum	1.72665	47.9785	Europe
Lolium temulentum	1.8626	47.8899	Europe
Lolium temulentum	1.86067	47.9799	Europe
Lolium temulentum	5.42961	46.8796	Europe
Lolium temulentum	2.54173	46.7242	Europe
Lolium temulentum	3.00835	46.1647	Europe
Lolium temulentum	3.4342	46.1606	Europe
Lolium temulentum	3.43833	46.4109	Europe
Lolium temulentum	3.32667	46.5627	Europe
Lolium temulentum	3.43696	46.4667	Europe
Lolium temulentum	3.51566	46.0562	Europe
Lolium temulentum	3.64827	46.0203	Europe
Lolium temulentum	3.29808	46.1076	Europe
Lolium temulentum	15.8728	47.6575	Europe
Lolium temulentum	8.55074	47.377	Europe
Lolium temulentum	8.67064	47.6866	Europe
Lolium temulentum	16.8147	59.1666	Europe
Lolium temulentum	14.4652	58.0202	Europe
Lolium temulentum	1.12049	46.1693	Europe
Lolium temulentum	8.84776	47.4214	Europe
Lolium temulentum	8.74585	46.1484	Europe
Lolium temulentum	7.36427	46.231	Europe
Lolium temulentum	7.40586	46.8386	Europe
Lolium temulentum	9.32836	47.4528	Europe
Lolium temulentum	5.88881	43.1755	Europe
Lolium temulentum	2.28971	49.9004	Europe
Lolium temulentum	2.48411	49.7761	Europe
Lolium temulentum	1.06753	46.2052	Europe
Lolium temulentum	5.9326	43.1365	Europe
Lolium temulentum	8.91806	44.4273	Europe
Lolium temulentum	10.19	49.74	Europe
Lolium temulentum	8.47872	58.2692	Europe
Lolium temulentum	35.7716	56.8505	Europe
Lolium temulentum	17.0162	57.1644	Europe
Lolium temulentum	15.8215	56.5036	Europe
Lolium temulentum	7.47165	47.2434	Europe
Lolium temulentum	6.10958	46.2461	Europe
Lolium temulentum	7.60236	46.7936	Europe
Lolium temulentum	8.86732	47.3321	Europe
Lolium temulentum	7.73656	47.3779	Europe
Lolium temulentum	8.27502	45.0954	Europe
Lolium temulentum	2.32361	43.2121	Europe
Lolium temulentum	7.38483	48.1099	Europe
Lolium temulentum	8.87532	47.3468	Europe
Lolium temulentum	11.4341	58.2718	Europe
Lolium temulentum	5.29583	50.4614	Europe
Lolium temulentum	11.21	50.12	Europe
Lolium temulentum	10.96	49.57	Europe
Lolium temulentum	37.6036	55.7334	Europe
Lolium temulentum	2.26725	47.0978	Europe
Lolium temulentum	2.0864	47.2414	Europe
Lolium temulentum	2.47822	46.9445	Europe
Lolium temulentum	2.36126	47.0136	Europe
Lolium temulentum	2.27506	47.083	Europe
Lolium temulentum	2.1404	47.2621	Europe
Lolium temulentum	2.40785	46.9937	Europe
Lolium temulentum	2.40884	46.9037	Europe
Lolium temulentum	16.1878	58.5929	Europe
Lolium temulentum	2.36623	47.0198	Europe
Lolium temulentum	2.07871	47.2369	Europe
Lolium temulentum	13.4388	58.3864	Europe
Lolium temulentum	4.27639	50.6011	Europe
Lolium temulentum	4.91278	50.2606	Europe
Lolium temulentum	5.75028	49.7428	Europe
Lolium temulentum	14.8512	60.495	Europe
Lolium temulentum	8.41297	47.2623	Europe
Lolium temulentum	4.64191	46.8935	Europe
Lolium temulentum	8.39697	47.2844	Europe
Lolium temulentum	6.89508	43.5042	Europe
Lolium temulentum	7.26347	48.7668	Europe
Lolium temulentum	7.22638	48.7652	Europe
Lolium temulentum	3.7533	49.9821	Europe
Lolium temulentum	4.61735	46.8922	Europe
Lolium temulentum	1.19483	45.8039	Europe
Lolium temulentum	1.19449	45.6078	Europe
Lolium temulentum	1.13174	45.7981	Europe
Lolium temulentum	4.21527	46.7967	Europe
Lolium temulentum	1.24882	45.8544	Europe
Lolium temulentum	0.88872	45.9024	Europe
Lolium temulentum	-0.67737	45.7738	Europe
Lolium temulentum	1.23518	45.8916	Europe
Lolium temulentum	4.61425	46.8909	Europe
Lolium temulentum	4.20106	46.8034	Europe
Lolium temulentum	4.4025	51.2194	Europe
Lolium temulentum	13.3362	55.5844	Europe
Lolium temulentum	10.4451	59.8357	Europe
Lolium temulentum	13.4447	58.3888	Europe
Lolium temulentum	10.3808	63.3919	Europe
Lolium temulentum	4.73583	50.885	Europe
Lolium temulentum	6.49384	46.5199	Europe
Lolium temulentum	6.95196	46.2979	Europe
Lolium temulentum	6.75332	46.6117	Europe
Lolium temulentum	4.61412	47.3489	Europe
Lolium temulentum	4.30208	47.5037	Europe
Lolium temulentum	4.65568	47.3435	Europe
Lolium temulentum	4.26263	47.5285	Europe
Lolium temulentum	5.20002	47.6947	Europe
Lolium temulentum	5.20374	47.7847	Europe
Lolium temulentum	7.23793	43.7124	Europe
Lolium temulentum	2.87612	49.8379	Europe
Lolium temulentum	0.44881	46.388	Europe
Lolium temulentum	8.8	42.25	Europe
Lolium temulentum	8.32856	44.1762	Europe
Lolium temulentum	8.79802	42.2476	Europe
Lolium temulentum	16.4437	56.5413	Europe
Lolium temulentum	16.9309	57.0673	Europe
Lolium temulentum	12.3333	58.6643	Europe
Lolium temulentum	4.53778	50.9314	Europe
Lolium temulentum	7.74308	46.9168	Europe
Lolium temulentum	5.79028	50.5917	Europe
Lolium temulentum	1.93251	48.8444	Europe
Lolium temulentum	1.97734	48.8807	Europe
Lolium temulentum	6.9298	43.4985	Europe
Lolium temulentum	4.78366	45.2965	Europe
Lolium temulentum	5.54392	45.0601	Europe
Lolium temulentum	-0.34752	46.0205	Europe
Lolium temulentum	5.60545	45.0738	Europe
Lolium temulentum	4.72168	45.2711	Europe
Lolium temulentum	6.89513	43.5041	Europe
Lolium temulentum	16.3986	56.5196	Europe
[truncated: 1,913 more rows]

## Sheet: North America
specie	longitude	latitude	continent
Lolium temulentum	-96.8905	32.7597	North America
Lolium temulentum	-97.222	32.6414	North America
Lolium temulentum	-97.0123	33.0527	North America
Lolium temulentum	-120.655	35.6412	North America
Lolium temulentum	-97.9423	29.2301	North America
Lolium temulentum	-96.6395	30.0876	North America
Lolium temulentum	-120.462	34.5003	North America
Lolium temulentum	-120.014	33.981	North America
Lolium temulentum	-117.47	34.2991	North America
Lolium temulentum	-99.0155	32.0994	North America
Lolium temulentum	-97.221	32.6615	North America
Lolium temulentum	-98.8691	30.9692	North America
Lolium temulentum	-120.03	33.9862	North America
Lolium temulentum	-120.546	35.149	North America
Lolium temulentum	-120.546	35.1491	North America
Lolium temulentum	-122.222	38.0411	North America
Lolium temulentum	-120.982	35.7638	North America
Lolium temulentum	-121.76	39.7703	North America
Lolium temulentum	-121.76	39.7703	North America
Lolium temulentum	-84.4718	42.7183	North America
Lolium temulentum	-98.3132	31.2427	North America
Lolium temulentum	-116.671	33.0261	North America
Lolium temulentum	-132.171	53.3225	North America
Lolium temulentum	-132.171	53.323	North America
Lolium temulentum	-132.17	53.32	North America
Lolium temulentum	-88.9095	32.326	North America
Lolium temulentum	-121.38	36.079	North America
Lolium temulentum	-121.384	36.0818	North America
Lolium temulentum	-123.591	39.2646	North America
Lolium temulentum	-116.861	32.8479	North America
Lolium temulentum	-117.042	32.8396	North America
Lolium temulentum	-119.876	34.0219	North America
Lolium temulentum	-112.399	33.46	North America
Lolium temulentum	-112.134	33.455	North America
Lolium temulentum	-112.17	33.4069	North America
Lolium temulentum	-116.662	33.0955	North America
Lolium temulentum	-116.816	33.1617	North America
Lolium temulentum	-119.985	33.9607	North America
Lolium temulentum	-116.769	32.8247	North America
Lolium temulentum	-121.558	39.6831	North America
Lolium temulentum	-118.357	33.3644	North America
Lolium temulentum	-118.357	33.3644	North America
Lolium temulentum	-118.357	33.3644	North America
Lolium temulentum	-118.357	33.3644	North America
Lolium temulentum	-111.39	33.5264	North America
Lolium temulentum	-117.733	33.8194	North America
Lolium temulentum	-120.616	37.9383	North America
Lolium temulentum	-120.57	34.7332	North America
Lolium temulentum	-117.565	33.4119	North America
Lolium temulentum	-123.026	44.9436	North America
Lolium temulentum	-120.051	33.9398	North America
Lolium temulentum	-121.717	39.0833	North America
Lolium temulentum	-121.717	39.0833	North America
Lolium temulentum	-122.113	40.2953	North America
Lolium temulentum	-122.252	39.9931	North America
Lolium temulentum	-122.159	40.2744	North America
Lolium temulentum	-120.725	35.1932	North America
Lolium temulentum	-120.723	35.1927	North America
Lolium temulentum	-116.605	32.9686	North America
Lolium temulentum	-116.585	32.9749	North America
Lolium temulentum	-118.449	33.3567	North America
Lolium temulentum	-118.453	33.3583	North America
Lolium temulentum	-99.3351	31.1352	North America
Lolium temulentum	-99.4271	31.1799	North America
Lolium temulentum	-117.39	33.5007	North America
Lolium temulentum	-117.39	33.5007	North America
Lolium temulentum	-102.527	22.7517	North America
Lolium temulentum	-102.542	22.75	North America
Lolium temulentum	-102.55	22.7419	North America
Lolium temulentum	-96.9607	30.2914	North America
Lolium temulentum	-119.539	36.8871	North America
Lolium temulentum	-116.962	34.17	North America
Lolium temulentum	-97.2251	17.5032	North America
Lolium temulentum	-122.099	38.5025	North America
Lolium temulentum	-121.98	39.6719	North America
Lolium temulentum	-104.961	39.7322	North America
Lolium temulentum	-121.444	39.6211	North America
Lolium temulentum	-121.68	36.5257	North America
Lolium temulentum	-116.871	32.0667	North America
Lolium temulentum	-121.818	39.2736	North America
Lolium temulentum	-116.821	32.4542	North America
Lolium temulentum	-116.821	32.4542	North America
Lolium temulentum	-116.821	32.4542	North America
Lolium temulentum	-121.496	39.7044	North America
Lolium temulentum	-123.269	40.3094	North America
Lolium temulentum	-123.595	40.4758	North America
Lolium temulentum	-121.552	36.3807	North America
Lolium temulentum	-116.792	32.0417	North America
Lolium temulentum	-116.792	32.0417	North America
Lolium temulentum	-116.792	32.0417	North America
Lolium temulentum	-96.6828	32.9606	North America
Lolium temulentum	-98.6967	22.1867	North America
Lolium temulentum	-82.505	8.8	North America
Lolium temulentum	-103.392	20.7206	North America
Lolium temulentum	-114.031	36.5502	North America
Lolium temulentum	-103.339	20.7066	North America
Lolium temulentum	-96.3344	30.628	North America
Lolium temulentum	-97.3089	31.0982	North America
Lolium temulentum	-103.272	20.646	North America
Lolium temulentum	-119.771	34.0165	North America
Lolium temulentum	-71.9639	45.4752	North America
Lolium temulentum	-102.772	20.3518	North America
Lolium temulentum	-120.001	33.9717	North America
Lolium temulentum	-121.345	39.5317	North America
Lolium temulentum	-86.5615	41.9788	North America
Lolium temulentum	-103.346	20.6768	North America
Lolium temulentum	-103.335	20.6706	North America
Lolium temulentum	-121.016	38.8913	North America
Lolium temulentum	-121.017	38.8916	North America
Lolium temulentum	-122.89	41.2887	North America
Lolium temulentum	-122.179	40.2144	North America
Lolium temulentum	-121.204	39.3631	North America
Lolium temulentum	-122.042	38.5079	North America
Lolium temulentum	-117.733	34.3218	North America
Lolium temulentum	-117.733	34.3218	North America
Lolium temulentum	-120.348	36.752	North America
Lolium temulentum	-121.778	39.8681	North America
Lolium temulentum	-121.707	39.9678	North America
Lolium temulentum	-117.267	33.51	North America
Lolium temulentum	-95.4328	32.8026	North America
Lolium temulentum	-120.957	39.1431	North America
Lolium temulentum	-118.144	34.2147	North America
Lolium temulentum	-119.468	36.9091	North America
Lolium temulentum	-120.204	35.0026	North America
Lolium temulentum	-87.89	32.68	North America
Lolium temulentum	-118.444	33.3549	North America
Lolium temulentum	-118.438	33.3534	North America
Lolium temulentum	-117.828	33.5994	North America
Lolium temulentum	-117.828	33.6076	North America
Lolium temulentum	-98.1946	30.7582	North America
Lolium temulentum	-119.796	34.5141	North America
Lolium temulentum	-87.66	32.5	North America
Lolium temulentum	-118.552	35.7006	North America
Lolium temulentum	-98.8894	19.4922	North America
Lolium temulentum	-98.8894	19.4929	North America
Lolium temulentum	-122.017	38.9111	North America
Lolium temulentum	-119.874	34.0222	North America
Lolium temulentum	-121.319	39.3655	North America
Lolium temulentum	-124.081	40.8984	North America
Lolium temulentum	-117.345	33.4947	North America
Lolium temulentum	-117.355	33.505	North America
Lolium temulentum	-122.029	38.4917	North America
Lolium temulentum	-122.03	38.49	North America
Lolium temulentum	-121.521	39.3511	North America
Lolium temulentum	-122.03	38.4922	North America
Lolium temulentum	-98.2382	32.1991	North America
Lolium temulentum	-121.772	38.633	North America
Lolium temulentum	-121.792	38.6365	North America
Lolium temulentum	-121.767	38.64	North America
Lolium temulentum	-121.272	38.6317	North America
Lolium temulentum	-118	34	North America
Lolium temulentum	-118.407	34.129	North America
Lolium temulentum	-119.746	36.7267	North America
Lolium temulentum	-121.826	37.3223	North America
Lolium temulentum	-121.755	37.2711	North America
Lolium temulentum	-121.221	38.7901	North America
Lolium temulentum	-121.425	38.5535	North America
Lolium temulentum	-117.279	34.1845	North America
Lolium temulentum	-122.538	38.0676	North America
Lolium temulentum	-120.057	34.5048	North America
Lolium temulentum	-120.055	34.4828	North America
Lolium temulentum	-121.3	38.2981	North America
Lolium temulentum	-121.871	37.958	North America
Lolium temulentum	-121.738	38.5378	North America
Lolium temulentum	-121.311	38.2998	North America
Lolium temulentum	-121.908	37.8364	North America
Lolium temulentum	-121.334	38.3435	North America
Lolium temulentum	-121.74	38.5363	North America
Lolium temulentum	-122.492	38.2578	North America
Lolium temulentum	-120.717	38.6671	North America
Lolium temulentum	-120.732	38.6736	North America
Lolium temulentum	-122.805	45.8642	North America
Lolium temulentum	-118.5	45.5003	North America
Lolium temulentum	-122.833	43.9167	North America
Lolium temulentum	-121.754	38.5403	North America
Lolium temulentum	-121.862	37.2967	North America
Lolium temulentum	-121.862	37.2967	North America
Lolium temulentum	-74.1651	40.6323	North America
Lolium temulentum	-74.1618	40.6378	North America
Lolium temulentum	-119.775	36.8634	North America
Lolium temulentum	-119.482	36.7274	North America
Lolium temulentum	-123.1	39.0152	North America
Lolium temulentum	-123.394	45.0994	North America
Lolium temulentum	-117.084	32.6401	North America
Lolium temulentum	-95.4285	29.1502	North America
Lolium temulentum	-122.183	37.1667	North America
Lolium temulentum	-122.18	37.17	North America
Lolium temulentum	-122.097	38.5138	North America
Lolium temulentum	-124.263	40.585	North America
Lolium temulentum	-121.755	38.5363	North America
Lolium temulentum	-96.85	17.1	North America
Lolium temulentum	-119.246	34.448	North America
Lolium temulentum	-121.56	39.1464	North America
Lolium temulentum	-119.165	34.3009	North America
Lolium temulentum	-118.309	33.924	North America
Lolium temulentum	-119.71	34.46	North America
Lolium temulentum	-119.707	34.4659	North America
Lolium temulentum	-118.199	33.8961	North America
Lolium temulentum	-116.873	33.9266	North America
Lolium temulentum	-119.735	37.6799	North America
Lolium temulentum	-119.711	34.454	North America
Lolium temulentum	-68.5231	48.4467	North America
Lolium temulentum	-119.484	36.734	North America
Lolium temulentum	-118.95	35.0026	North America
Lolium temulentum	-120.408	34.9665	North America
Lolium temulentum	-119.698	36.2551	North America
Lolium temulentum	-120.579	35.1212	North America
Lolium temulentum	-117.243	33.2	North America
Lolium temulentum	-117.782	33.5464	North America
Lolium temulentum	-121.825	38.6236	North America
Lolium temulentum	-117.728	33.7436	North America
Lolium temulentum	-122.681	40.4873	North America
Lolium temulentum	-121.712	38.1724	North America
Lolium temulentum	-121.919	40.3335	North America
Lolium temulentum	-122.59	38.6664	North America
Lolium temulentum	-122.796	38.9433	North America
Lolium temulentum	-122.813	38.5458	North America
Lolium temulentum	-121.692	39.4219	North America
Lolium temulentum	-122.632	38.6692	North America
Lolium temulentum	-117.317	33.4711	North America
Lolium temulentum	-114.556	32.7892	North America
Lolium temulentum	-122.324	40.5728	North America
Lolium temulentum	-122.334	40.5767	North America
Lolium temulentum	-122.44	38.5683	North America
Lolium temulentum	-121.432	38.5899	North America
Lolium temulentum	-119.793	34.5235	North America
Lolium temulentum	-119.674	34.548	North America
Lolium temulentum	-116.838	32.813	North America
Lolium temulentum	-116.903	32.6925	North America
Lolium temulentum	-84.4808	45.6556	North America
Lolium temulentum	-117.239	33.038	North America
Lolium temulentum	-117.779	33.7581	North America
Lolium temulentum	-117.239	33.038	North America
Lolium temulentum	-117.067	33.1218	North America
Lolium temulentum	-116.616	32.6076	North America
Lolium temulentum	-117.147	34.0583	North America
Lolium temulentum	-113.99	32.75	North America
Lolium temulentum	-116.804	32.9241	North America
Lolium temulentum	-123.526	40.8711	North America
Lolium temulentum	-122.9	38.55	North America
Lolium temulentum	-123.261	44.5647	North America
Lolium temulentum	-119.754	36.7652	North America
Lolium temulentum	-119.754	36.7652	North America
Lolium temulentum	-121.906	37.8566	North America
Lolium temulentum	-121.492	38.5749	North America
Lolium temulentum	-121.297	38.4815	North America
Lolium temulentum	-120.05	34.0073	North America
Lolium temulentum	-121.114	38.8973	North America
Lolium temulentum	-117.751	33.8792	North America
Lolium temulentum	-117.709	33.8787	North America
Lolium temulentum	-117.906	33.6067	North America
Lolium temulentum	-120.058	34.0059	North America
Lolium temulentum	-117.707	33.8726	North America
Lolium temulentum	-124.213	43.3677	North America
Lolium temulentum	-116.625	48.253	North America
Lolium temulentum	-118.364	33.76	North America
Lolium temulentum	-118.331	33.3348	North America
Lolium temulentum	-118.311	33.3353	North America
Lolium temulentum	-117.201	34.0886	North America
Lolium temulentum	-119.715	33.9953	North America
Lolium temulentum	-119.703	34.032	North America
Lolium temulentum	-118.897	34.0561	North America
Lolium temulentum	-118.535	34.4564	North America
Lolium temulentum	-117.024	32.777	North America
Lolium temulentum	-120.062	34.5334	North America
Lolium temulentum	-119.682	34.017	North America
Lolium temulentum	-117.137	32.731	North America
Lolium temulentum	-117.997	33.7176	North America
Lolium temulentum	-120.702	35.2181	North America
Lolium temulentum	-118.319	33.3171	North America
Lolium temulentum	-118.319	33.3232	North America
Lolium temulentum	-122.572	38.8046	North America
Lolium temulentum	-121.767	38.6099	North America
Lolium temulentum	-117.733	34.3598	North America
Lolium temulentum	-117.873	33.7471	North America
Lolium temulentum	-73.3475	41.1233	North America
Lolium temulentum	-124.067	40.3849	North America
Lolium temulentum	-74.7766	39.1286	North America
Lolium temulentum	-123.435	39.0621	North America
Lolium temulentum	-117.141	33.6585	North America
Lolium temulentum	-117.129	33.6307	North America
Lolium temulentum	-123.694	39.6602	North America
Lolium temulentum	-97.3308	32.7555	North America
Lolium temulentum	-91.1169	42.1251	North America
Lolium temulentum	-115.53	32.97	North America
Lolium temulentum	-117.845	34.0552	North America
Lolium temulentum	-115.533	32.9809	North America
Lolium temulentum	-72.9316	41.407	North America
Lolium temulentum	-93.7437	43.0754	North America
Lolium temulentum	-92.7845	43.3486	North America
Lolium temulentum	-118.439	34.2818	North America
Lolium temulentum	-120.472	37.9735	North America
Lolium temulentum	-117.781	33.5463	North America
Lolium temulentum	-92.3276	42.7809	North America
Lolium temulentum	-92.7801	42.7347	North America
Lolium temulentum	-93.7092	42.3908	North America
Lolium temulentum	-117.643	34.0984	North America
Lolium temulentum	-121.614	37.8275	North America
Lolium temulentum	-123.242	44.6196	North America
Lolium temulentum	-123.829	43.1483	North America
Lolium temulentum	-123.619	43.1303	North America
Lolium temulentum	-122.289	37.87	North America
Lolium temulentum	-123.034	44.9431	North America
Lolium temulentum	-122.546	37.9067	North America
Lolium temulentum	-122.551	37.9051	North America
Lolium temulentum	-122.246	37.8749	North America
Lolium temulentum	-120.708	38.7298	North America
Lolium temulentum	-121.556	39.6297	North America
Lolium temulentum	-121.607	39.6126	North America
Lolium temulentum	-121.917	36.6177	North America
Lolium temulentum	-122.174	45.5592	North America
Lolium temulentum	-122.019	37.2552	North America
Lolium temulentum	-73.196	41.1932	North America
Lolium temulentum	-118.609	36.1427	North America
Lolium temulentum	-123.327	42.4392	North America
Lolium temulentum	-93.7347	42.733	North America
Lolium temulentum	-73.1961	41.1864	North America
Lolium temulentum	-73.2	41.18	North America
Lolium temulentum	-94.1758	42.4336	North America
Lolium temulentum	-110.952	32.2311	North America
Lolium temulentum	-94.5106	39.1061	North America
Lolium temulentum	-73.2048	41.167	North America
Lolium temulentum	-94.214	43.2125	North America
Lolium temulentum	-96.2753	32.736	North America
Lolium temulentum	-94.3933	39.1556	North America
Lolium temulentum	-117.382	33.9967	North America
Lolium temulentum	-90.2593	38.6138	North America
Lolium temulentum	-122.787	42.2458	North America
Lolium temulentum	-94.6694	43.378	North America
Lolium temulentum	-122.676	45.5235	North America
Lolium temulentum	-120.803	35.8603	North America
Lolium temulentum	-73.8844	40.9424	North America
Lolium temulentum	-118.326	33.342	North America
Lolium temulentum	-73.2312	44.4873	North America
Lolium temulentum	-121.045	43.1281	North America
Lolium temulentum	-80.474	35.67	North America
Lolium temulentum	-88.8184	33.4504	North America
Lolium temulentum	-122.331	47.6064	North America
Lolium temulentum	-123.445	43.2778	North America
Lolium temulentum	-92.3445	34.7454	North America
Lolium temulentum	-114.616	34.8473	North America
Lolium temulentum	-71.0625	42.3778	North America
Lolium temulentum	-71.0496	42.3251	North America
Lolium temulentum	-94.0407	41.6853	North America
Lolium temulentum	-122.016	36.9741	North America
Lolium temulentum	-93.4661	42.0375	North America
Lolium temulentum	-75.639	39.5783	North America
Lolium temulentum	-75.7083	39.4333	North America
Lolium temulentum	-122.808	45.668	North America
Lolium temulentum	-93.6256	42.0234	North America
Lolium temulentum	-100.983	22.15	North America
Lolium temulentum	-103.283	20.6583	North America
Lolium temulentum	-103.431	20.7167	North America
Lolium temulentum	-103.285	20.6597	North America
Lolium temulentum	-103.433	20.8833	North America
Lolium temulentum	-103.275	20.7083	North America
Lolium temulentum	-77.0482	43.3254	North America
Lolium temulentum	-94.0658	44.0192	North America
Lolium temulentum	-118.446	33.3982	North America
Lolium temulentum	-119.753	34.5107	North America
Lolium temulentum	-122.268	37.8675	North America
Lolium temulentum	-117.925	33.6551	North America
Lolium temulentum	-122.266	37.8027	North America
Lolium temulentum	-117.431	33.966	North America
Lolium temulentum	-121.236	38.6515	North America
Lolium temulentum	-116.717	33.0827	North America
Lolium temulentum	-87.96	30.68	North America

## Sheet: South America
specie	longitude	latitude	continent
Lolium temulentum	-49.3339	-25.6288	South America
Lolium temulentum	-78.75	-2.1	South America
Lolium temulentum	-75.4955	5.05566	South America
Lolium temulentum	-79.233	-3.4	South America
Lolium temulentum	-79.2333	-3.4	South America
Lolium temulentum	-78.933	-2.5	South America
Lolium temulentum	-78.9333	-2.5	South America
Lolium temulentum	-71.5575	-33.0681	South America
Lolium temulentum	-70.38	-23.7	South America
Lolium temulentum	-70.3833	-23.7	South America
Lolium temulentum	-78.733	-2.016	South America
Lolium temulentum	-78.7333	-2.01666	South America
Lolium temulentum	-73.7763	5.47231	South America
Lolium temulentum	-78.483	-0.166	South America
Lolium temulentum	-73.8399	4.91121	South America
Lolium temulentum	-71.5244	-33.1617	South America
Lolium temulentum	-64.4247	-34.5986	South America
Lolium temulentum	-71.3333	-33.65	South America
Lolium temulentum	-62.8042	-32.7692	South America
Lolium temulentum	-74.1073	4.65017	South America
Lolium temulentum	-51.1438	-29.7514	South America
Lolium temulentum	-51.1439	-29.7514	South America
Lolium temulentum	-68.8989	-32.8839	South America
Lolium temulentum	-71	-30	South America
Lolium temulentum	-58.45	-34.62	South America
Lolium temulentum	-71.55	-41.43	South America
Lolium temulentum	-59.17	-36	South America
Lolium temulentum	-60.56	-33.83	South America
Lolium temulentum	-61.01	-34.53	South America
Lolium temulentum	-59.43	-34.69	South America
Lolium temulentum	-70.74	-42.29	South America
Lolium temulentum	-61.72	-35.09	South America
Lolium temulentum	-69.48	-32.87	South America
Lolium temulentum	-64.94	-24.78	South America
Lolium temulentum	-60.05	-31.67	South America
Lolium temulentum	-62.56	-31.23	South America
Lolium temulentum	-58.01	-34.99	South America
Lolium temulentum	-69.24	-33.33	South America
Lolium temulentum	-71.33	-33.65	South America
Lolium temulentum	-59.54	-30.89	South America
Lolium temulentum	-58.58	-32.38	South America
Lolium temulentum	-58.37	-34.65	South America
Lolium temulentum	-68.36	-34.94	South America
Lolium temulentum	-58.77	-27.5	South America
Lolium temulentum	-54.75	-28.15	South America
Lolium temulentum	-68.15	-16.5	South America
Lolium temulentum	-66.15	-17.3833	South America

## Sheet: Africa
specie	longitude	latitude	continent
Lolium temulentum	-7.29	33.66	Africa
Lolium temulentum	28.08	27.26	Africa
Lolium temulentum	47.0919	-20.2039	Africa
Lolium temulentum	-6.68	34.21	Africa
Lolium temulentum	20.3564	-32.4758	Africa
Lolium temulentum	25.1472	-32.1906	Africa
Lolium temulentum	17.625	-30.875	Africa
Lolium temulentum	27.625	-30.875	Africa
Lolium temulentum	18.125	-33.125	Africa
Lolium temulentum	19.125	-32.625	Africa
Lolium temulentum	20.125	-34.625	Africa
Lolium temulentum	41.9667	9.4	Africa
Lolium temulentum	22.125	-33.375	Africa
Lolium temulentum	37.3833	7.5	Africa
Lolium temulentum	26.625	-32.875	Africa
Lolium temulentum	21.375	-34.125	Africa
Lolium temulentum	38.05	13.2333	Africa
Lolium temulentum	19.125	-34.125	Africa
Lolium temulentum	42.3333	9.45	Africa
Lolium temulentum	23	-33	Africa
Lolium temulentum	38.8833	8.81667	Africa
Lolium temulentum	35.6	-10.55	Africa
Lolium temulentum	37.85	6.95	Africa
Lolium temulentum	30.875	-29.875	Africa
Lolium temulentum	38.7333	9.08333	Africa
Lolium temulentum	32.375	-26.125	Africa
Lolium temulentum	37.33	7.57	Africa
Lolium temulentum	38.78	8.87	Africa
Lolium temulentum	26.375	-33.625	Africa
Lolium temulentum	27.125	-26.375	Africa
Lolium temulentum	24.875	-27.875	Africa
Lolium temulentum	19.8833	-34.4667	Africa
Lolium temulentum	19.0425	-34.1508	Africa
Lolium temulentum	18.875	-34.125	Africa
Lolium temulentum	26.875	-31.875	Africa
Lolium temulentum	28.125	-25.625	Africa
Lolium temulentum	22.625	-29.625	Africa
Lolium temulentum	-4.9907	35.2078	Africa
Lolium temulentum	-3.9413	35.2362	Africa
Lolium temulentum	26.125	-29.125	Africa
Lolium temulentum	18.625	-31.625	Africa
Lolium temulentum	24.625	-34.125	Africa
Lolium temulentum	27.625	-29.625	Africa
Lolium temulentum	30.125	-29.125	Africa
Lolium temulentum	28.125	-26.125	Africa
Lolium temulentum	28.125	-25.875	Africa
Lolium temulentum	29.875	-26.625	Africa
Lolium temulentum	27.125	-26.625	Africa
Lolium temulentum	26.875	-33.375	Africa
Lolium temulentum	25.625	-32.625	Africa
Lolium temulentum	23.125	-28.875	Africa
Lolium temulentum	-5.36667	35.5667	Africa
Lolium temulentum	39.35	6.98333	Africa
Lolium temulentum	42.1667	9.33333	Africa
Lolium temulentum	-8.71667	31.1167	Africa
Lolium temulentum	-6.01667	35.4667	Africa
Lolium temulentum	-17.9913	27.6785	Africa
Lolium temulentum	-15.5012	28.0185	Africa
Lolium temulentum	-16.6812	28.0585	Africa
Lolium temulentum	-5.11115	35.1287	Africa
Lolium temulentum	-5.11115	35.3787	Africa
Lolium temulentum	-16.9713	32.6586	Africa
Lolium temulentum	-5.11667	35.3833	Africa
Lolium temulentum	-5.11667	35.1333	Africa
Lolium temulentum	30.125	-25.625	Africa
Lolium temulentum	18.4	-33.9167	Africa

## Sheet: Oceania
specie	longitude	latitude	continent
Lolium temulentum	150.328	-33.7122	Oceania
Lolium temulentum	148.287	-33.9101	Oceania
Lolium temulentum	148.661	-33.6394	Oceania
Lolium temulentum	148.499	-33.6412	Oceania
Lolium temulentum	150.26	-30.3784	Oceania
Lolium temulentum	146.404	-36.0157	Oceania
Lolium temulentum	137.518	-35.8197	Oceania
Lolium temulentum	137.511	-35.6837	Oceania
Lolium temulentum	137.518	-35.8192	Oceania
Lolium temulentum	137.514	-35.7222	Oceania
Lolium temulentum	142.557	-37.0235	Oceania
Lolium temulentum	144.332	-37.1977	Oceania
Lolium temulentum	137.506	-35.6571	Oceania
Lolium temulentum	137.506	-35.6574	Oceania
Lolium temulentum	137.506	-35.6578	Oceania
Lolium temulentum	145.621	-35.8622	Oceania
Lolium temulentum	115.717	-32.7172	Oceania
Lolium temulentum	148.87	-33.4733	Oceania
Lolium temulentum	147.434	-42.882	Oceania
Lolium temulentum	138.576	-35.0379	Oceania
Lolium temulentum	147.181	-32.7277	Oceania
Lolium temulentum	152.474	-30.6417	Oceania
Lolium temulentum	142.785	-37.0661	Oceania
Lolium temulentum	142.54	-36.9094	Oceania
Lolium temulentum	145.038	-36.4422	Oceania
Lolium temulentum	145.126	-36.4617	Oceania
Lolium temulentum	145.081	-36.5061	Oceania
Lolium temulentum	150.982	-29.1898	Oceania
Lolium temulentum	138.63	-35.5446	Oceania
Lolium temulentum	115.935	-32.0154	Oceania
Lolium temulentum	116.622	-31.8945	Oceania
Lolium temulentum	115.78	-32.0166	Oceania
Lolium temulentum	115.508	-33.5672	Oceania
Lolium temulentum	144.668	-38.2486	Oceania
Lolium temulentum	115.8	-31.9667	Oceania
Lolium temulentum	146.357	-38.2467	Oceania
Lolium temulentum	146.358	-38.2483	Oceania
Lolium temulentum	146.382	-38.2561	Oceania
Lolium temulentum	146.409	-38.2678	Oceania
Lolium temulentum	146.406	-38.265	Oceania
Lolium temulentum	146.407	-38.2642	Oceania
Lolium temulentum	144.494	-36.6975	Oceania
Lolium temulentum	144.496	-36.6983	Oceania
Lolium temulentum	144.498	-36.6969	Oceania
Lolium temulentum	144.486	-36.6814	Oceania
Lolium temulentum	144.487	-36.6847	Oceania
Lolium temulentum	144.481	-36.6739	Oceania
Lolium temulentum	144.494	-36.6814	Oceania
Lolium temulentum	144.486	-36.6872	Oceania
Lolium temulentum	144.828	-37.7297	Oceania
Lolium temulentum	144.859	-37.8581	Oceania
Lolium temulentum	144.678	-37.9744	Oceania
Lolium temulentum	144.68	-37.975	Oceania
Lolium temulentum	144.681	-37.975	Oceania
Lolium temulentum	145.125	-37.6336	Oceania
Lolium temulentum	141.301	-36.2661	Oceania
Lolium temulentum	144.848	-37.5903	Oceania
Lolium temulentum	144.591	-37.8583	Oceania
Lolium temulentum	144.853	-37.8586	Oceania
Lolium temulentum	144.865	-37.8594	Oceania
Lolium temulentum	144.856	-37.8583	Oceania
Lolium temulentum	144.856	-37.8594	Oceania
Lolium temulentum	144.862	-37.8589	Oceania
Lolium temulentum	144.86	-37.8614	Oceania
Lolium temulentum	144.859	-37.8589	Oceania
Lolium temulentum	144.86	-37.8608	Oceania
Lolium temulentum	144.863	-37.8597	Oceania
Lolium temulentum	144.858	-37.8597	Oceania
Lolium temulentum	145.129	-38.1261	Oceania
Lolium temulentum	142.564	-34.7747	Oceania
Lolium temulentum	145.125	-38.1117	Oceania
Lolium temulentum	145.125	-38.1031	Oceania
Lolium temulentum	145.027	-37.9389	Oceania
Lolium temulentum	145.148	-37.9839	Oceania
Lolium temulentum	145.147	-37.9833	Oceania
Lolium temulentum	145.046	-37.7072	Oceania
Lolium temulentum	145.023	-37.8342	Oceania
Lolium temulentum	145.134	-37.9942	Oceania
Lolium temulentum	145.126	-37.9997	Oceania
Lolium temulentum	145.235	-37.9583	Oceania
Lolium temulentum	145.248	-37.9597	Oceania
Lolium temulentum	145.073	-37.7103	Oceania
Lolium temulentum	141.633	-38.3833	Oceania
Lolium temulentum	140.834	-37.0949	Oceania
Lolium temulentum	115.163	-34.2733	Oceania
Lolium temulentum	147.667	-37.9983	Oceania
Lolium temulentum	147.433	-42.7333	Oceania
Lolium temulentum	166.449	-22.2769	Oceania
Lolium temulentum	-155.6	19.2	Oceania
Lolium temulentum	142.133	-36.9667	Oceania
Lolium temulentum	142.133	-36.8667	Oceania
Lolium temulentum	144.901	-35.8151	Oceania
Lolium temulentum	144.9	-35.82	Oceania
Lolium temulentum	151.667	-30.5167	Oceania
Lolium temulentum	115.8	-31.9833	Oceania
Lolium temulentum	149.501	-26.4984	Oceania
Lolium temulentum	151.251	-27.2484	Oceania
Lolium temulentum	150.751	-26.9151	Oceania
Lolium temulentum	149.383	-26.6	Oceania
Lolium temulentum	151.251	-27.5817	Oceania
Lolium temulentum	151.1	-27.0667	Oceania
Lolium temulentum	151.183	-27.5333	Oceania
Lolium temulentum	151.1	-27.0667	Oceania
Lolium temulentum	151.2	-27.52	Oceania
Lolium temulentum	151.15	-27.2667	Oceania
Lolium temulentum	150.783	-26.85	Oceania
Lolium temulentum	149.083	-36.7778	Oceania
Lolium temulentum	148.571	-36.6594	Oceania
Lolium temulentum	150.7	-33.75	Oceania
Lolium temulentum	139.338	-35.6901	Oceania
Lolium temulentum	152.601	-31.7151	Oceania
Lolium temulentum	152.6	-31.72	Oceania
Lolium temulentum	144.933	-35.5167	Oceania
Lolium temulentum	151.6	-25.6167	Oceania
Lolium temulentum	151.718	-29.7151	Oceania
Lolium temulentum	151.72	-29.72	Oceania
Lolium temulentum	150.868	-34.4151	Oceania
Lolium temulentum	150.87	-34.42	Oceania
Lolium temulentum	150.895	-34.3953	Oceania
Lolium temulentum	145.35	-37.8167	Oceania
Lolium temulentum	145.351	-37.8152	Oceania
Lolium temulentum	116.62	-30.82	Oceania
Lolium temulentum	148.468	-31.3151	Oceania
Lolium temulentum	148.47	-31.32	Oceania
Lolium temulentum	115.333	-33.7	Oceania
Lolium temulentum	115.853	-31.9814	Oceania
Lolium temulentum	116.145	-34.2431	Oceania
Lolium temulentum	144.667	-37.95	Oceania
Lolium temulentum	144.668	-37.9485	Oceania
Lolium temulentum	138.618	-35.3487	Oceania
Lolium temulentum	151.251	-24.4151	Oceania
Lolium temulentum	145.683	-36.3833	Oceania
Lolium temulentum	138.859	-35.0712	Oceania
Lolium temulentum	145.251	-24.5818	Oceania
Lolium temulentum	151.218	-33.8151	Oceania
Lolium temulentum	145.967	-36.55	Oceania
Lolium temulentum	151.22	-33.82	Oceania
Lolium temulentum	151.584	-26.2484	Oceania
Lolium temulentum	115.85	-31.95	Oceania
Lolium temulentum	151.168	-33.7817	Oceania
Lolium temulentum	149.133	-35.3	Oceania
Lolium temulentum	153.05	-27.5833	Oceania
Lolium temulentum	152.584	-26.9151	Oceania
Lolium temulentum	153.084	-27.5817	Oceania
Lolium temulentum	153.05	-27.5667	Oceania
Lolium temulentum	153.08	-27.58	Oceania
Lolium temulentum	153.05	-27.5667	Oceania
Lolium temulentum	149.117	-35.2667	Oceania
Lolium temulentum	151.188	-33.8875	Oceania
Lolium temulentum	115.933	-31.9	Oceania
Lolium temulentum	150.968	-34.2484	Oceania
Lolium temulentum	150.97	-34.25	Oceania
Lolium temulentum	-157.9	21.6	Oceania
Lolium temulentum	147.617	-37.8333	Oceania
Lolium temulentum	147.35	-42.85	Oceania
Lolium temulentum	144.975	-37.8179	Oceania
Lolium temulentum	115.861	-31.9547	Oceania
Lolium temulentum	138.601	-34.9321	Oceania
Lolium temulentum	145.75	-36.3833	Oceania
Lolium temulentum	145.751	-36.3818	Oceania
Lolium temulentum	143.967	-38.55	Oceania
Lolium temulentum	143.968	-38.5485	Oceania
Lolium temulentum	149.851	-36.6651	Oceania
Lolium temulentum	144.25	-37	Oceania
Lolium temulentum	149.85	-36.67	Oceania
Lolium temulentum	150.451	-34.4484	Oceania
Lolium temulentum	151.118	-33.8651	Oceania
Lolium temulentum	150.45	-34.45	Oceania
Lolium temulentum	151.12	-33.87	Oceania
Lolium temulentum	153.02	-27.47	Oceania
Lolium temulentum	142.567	-36.4667	Oceania
Lolium temulentum	138.494	-34.8271	Oceania
Lolium temulentum	142.568	-36.4652	Oceania
Lolium temulentum	153.267	-28.8167	Oceania
Lolium temulentum	135.734	-34.2654	Oceania
Lolium temulentum	142.15	-34.1833	Oceania
Lolium temulentum	142.151	-34.1818	Oceania
Lolium temulentum	150.5	-34.3469	Oceania
Lolium temulentum	150.718	-33.5984	Oceania
Lolium temulentum	150.72	-33.6	Oceania
Lolium temulentum	149.268	-31.2651	Oceania
Lolium temulentum	148.168	-34.5151	Oceania
Lolium temulentum	150.485	-34.3484	Oceania
Lolium temulentum	146.518	-35.8485	Oceania
Lolium temulentum	150.48	-34.35	Oceania
Lolium temulentum	149.27	-31.27	Oceania
Lolium temulentum	146.52	-35.85	Oceania
Lolium temulentum	148.17	-34.52	Oceania
Lolium temulentum	146.42	-34.6	Oceania
Lolium temulentum	147.518	-33.7651	Oceania
Lolium temulentum	147.52	-33.77	Oceania
Lolium temulentum	138.631	-34.9229	Oceania
Lolium temulentum	151.701	-29.6651	Oceania
Lolium temulentum	151.7	-29.67	Oceania
Lolium temulentum	115.9	-33.07	Oceania
Lolium temulentum	148.301	-34.3151	Oceania
Lolium temulentum	148.3	-34.32	Oceania
Lolium temulentum	150.47	-23.37	Oceania
Lolium temulentum	143.067	-36.6667	Oceania
Lolium temulentum	138.368	-33.2821	Oceania
Lolium temulentum	151.118	-33.9484	Oceania
Lolium temulentum	151.12	-33.95	Oceania
Lolium temulentum	151.218	-33.8984	Oceania
Lolium temulentum	151.22	-33.9	Oceania
Lolium temulentum	151.118	-33.9651	Oceania
Lolium temulentum	151.13	-33.95	Oceania
Lolium temulentum	151.068	-33.8651	Oceania
Lolium temulentum	151.07	-33.87	Oceania
Lolium temulentum	138.7	-35.5333	Oceania
Lolium temulentum	151.12	-33.97	Oceania
Lolium temulentum	147.317	-42.85	Oceania
Lolium temulentum	142.5	-37.1667	Oceania
Lolium temulentum	142.017	-36.45	Oceania
Lolium temulentum	142.018	-36.4485	Oceania
Lolium temulentum	143.917	-35.7333	Oceania
Lolium temulentum	147.367	-35.1167	Oceania
Lolium temulentum	148.618	-32.2484	Oceania
Lolium temulentum	148.62	-32.25	Oceania
Lolium temulentum	151.268	-33.7984	Oceania
Lolium temulentum	151.27	-33.8	Oceania
Lolium temulentum	137.918	-35.7987	Oceania
Lolium temulentum	146.268	-37.6151	Oceania
Lolium temulentum	146.267	-37.6167	Oceania
Lolium temulentum	151.017	-33.8	Oceania
Lolium temulentum	142.935	-37.2818	Oceania
Lolium temulentum	142.933	-37.2833	Oceania
Lolium temulentum	138.65	-34.9	Oceania
Lolium temulentum	138.717	-34.9667	Oceania
Lolium temulentum	138.867	-35.15	Oceania
Lolium temulentum	114.6	-28.8167	Oceania
Lolium temulentum	118.383	-33.1	Oceania
Lolium temulentum	138.503	-34.846	Oceania
Lolium temulentum	172.969	-43.805	Oceania
Lolium temulentum	147.446	-42.8972	Oceania
Lolium temulentum	147.431	-42.729	Oceania
Lolium temulentum	147.311	-42.8492	Oceania
Lolium temulentum	151.084	-27.0817	Oceania
Lolium temulentum	152.501	-28.4984	Oceania
Lolium temulentum	153.043	-27.4901	Oceania
Lolium temulentum	151.751	-26.2484	Oceania
Lolium temulentum	151.584	-27.4151	Oceania
Lolium temulentum	153.084	-27.4151	Oceania
Lolium temulentum	152.084	-27.9151	Oceania
Lolium temulentum	153.043	-27.4567	Oceania
Lolium temulentum	152.918	-27.2484	Oceania
Lolium temulentum	151.267	-33.85	Oceania
Lolium temulentum	115.817	-33.9	Oceania
Lolium temulentum	147.3	-42.85	Oceania
Lolium temulentum	138.618	-34.9487	Oceania
Lolium temulentum	114.616	-28.7697	Oceania
Lolium temulentum	114.74	-28.9414	Oceania
Lolium temulentum	114.932	-29.2431	Oceania
Lolium temulentum	115.765	-31.9664	Oceania
Lolium temulentum	152.251	-28.2484	Oceania
Lolium temulentum	153.501	-27.4984	Oceania
